# Supplementary material for: Crystal structure of bis­{1-[(E)-(2-meth­oxy­phen­yl)diazen­yl]naphthalen-2-olato-κ3 O,N 2,O′}copper(II) containing an unknown solvate
Source: Acta Crystallogr E Crystallogr Commun. 2015 Oct 31;71(Pt 11):m207–8. doi: 10.1107/S2056989015019817 (PMC4645079; doi:10.1107/S2056989015019817)
Supplement: Supplementary file 1 [file e-71-0m207-sup1.cif]

##############################################################################
#                                                                            #
# This CIF contains the data in a paper accepted for publication in          #
# Acta Crystallographica Section E. It conforms to the requirements of       #
# Notes for Authors for Acta Crystallographica Section E, and has been       #
# peer reviewed under the auspices of the IUCr Commission on Journals.       #
#                                                                            #
# Full details of the Crystallographic Information File format               #
# are given in the paper "The Crystallographic Information File (CIF):       #
# a New Standard Archive File for Crystallography" by S. R. Hall, F. H.      #
# Allen and I. D. Brown [Acta Cryst. (1991), A47, 655-685].                  #
#                                                                            #
# The current version of the core CIF dictionary is obtainable from          #
# ftp://ftp.iucr.org/pub/cif_core.dic.                                       #
#                                                                            #
# Software is freely available for graphical display of the structure(s)     #
# in this CIF. For information consult the CIF software page                 #
# http://www.iucr.org/resources/cif/software.                                #
#                                                                            #
# This file may be used for bona fide research purposes within the           #
# scientific community so long as proper attribution is given to the journal # 
# article from which it was obtained.                                        #
#                                                                            #
##############################################################################
data_Chetioui_enrt_0m
_audit_creation_method     'WinGX routine CIF_UPDATE'
_audit_conform_dict_name     cif_core.dic
_audit_conform_dict_version     2.3
_journal_date_recd_electronic     2015-09-20
_journal_date_accepted     2015-10-20
_journal_name_full     'Acta Crystallographica, Section E'
_journal_year     2015
_journal_volume     71
_journal_issue     11
_journal_page_first     m207
_journal_page_last     m208
_journal_paper_category     HM
_journal_paper_doi     10.1107/S2056989015019817
_journal_coeditor_code     CQ2017
_publ_contact_author_name     'Chetioui, Souheyla'
_publ_contact_author_address
;\
Unit\'e de Recherche de Chimie de l'Environnement et Mol\'eculaire Structurale \
(CHEMS), Facult\'e des Sciences Exactes,
D\'epartement de Chimie,
Universit\'e Constantine 1,
Constantine 25000,
Algeria
;
_publ_contact_author_email     'souheilachetioui@yahoo.fr'
_publ_contact_author_fax     '00 (213) 775 26 65 58'
_publ_contact_author_phone     '00 (213) 775 26 65 58'
_publ_section_title
;\
Crystal structure of
bis{1-[(<i>E</i>)-(2-methoxyphenyl)diazenyl]naphthalen-2-olato-\k^3^<i>O</i>,\
<i>N</i>^2^,<i>O</i>'}copper(II)
containing an unknown solvate
;
loop_
    _publ_author_name
    _publ_author_address
    'Chetioui, Souheyla'
;\
Unit\'e de Recherche de Chimie de l'Environnement et Mol\'eculaire Structurale \
(CHEMS), Facult\'e des Sciences Exactes,
D\'epartement de Chimie,
Universit\'e Constantine 1,
Constantine 25000,
Algeria
;
    'Hamdouni, Noudjoud'
;
Laboratoire de Cristallographie, D\'epartement de Physique,
Universit\'e Constantine 1,
Constantine 25000,
Algeria.
;
    'Rouag, Djamil-Azzeddine'
;\
Unit\'e de Recherche de Chimie de l'Environnement et Mol\'eculaire Structurale \
(CHEMS), Facult\'e des Sciences Exactes,
D\'epartement de Chimie,
Universit\'e Constantine 1,
Constantine 25000,
Algeria.
;
    'Bouaoud, Salah Eddine'
;\
Unit\'e de Recherche de Chimie de l'Environnement et Mol\'eculaire Structurale \
(CHEMS), Facult\'e des Sciences Exactes,
D\'epartement de Chimie,
Universit\'e Constantine 1,
Constantine 25000,
Algeria.
;
    'Merazig, Hocine'
;\
Unit\'e de Recherche de Chimie de l'Environnement et Mol\'eculaire Structurale \
(CHEMS), Facult\'e des Sciences Exactes,
D\'epartement de Chimie,
Universit\'e Constantine 1,
Constantine 25000,
Algeria.
;
data_I
_audit_creation_method     SHELXL97
_chemical_name_systematic
;\
Bis{1-[(<i>E</i>)-(2-methoxyphenyl)diazenyl]naphthalen-2-olato-\
\k^3^<i>O</i>,<i>N</i>^2^,<i>O</i>'}copper(II)
;
_chemical_name_common
;
;
_chemical_formula_moiety     'C34 H26 Cu1 N4 O4'
_chemical_formula_sum     'C34 H26 Cu1 N4 O4'
_chemical_formula_iupac     '[Cu (C17 H13 N2 O2)2]'
_chemical_formula_weight     618.13
_chemical_melting_point     ?
_symmetry_cell_setting     monoclinic
_symmetry_space_group_name_H-M     'P 21/c'
_symmetry_space_group_name_Hall     '-P 2ybc'
loop_
    _symmetry_equiv_pos_as_xyz
    'x,y,z'
    '-x,1/2+y,1/2-z'
    '-x,-y,-z'
    'x,1/2-y,1/2+z'
_cell_length_a     29.749(2)
_cell_length_b     12.5171(9)
_cell_length_c     15.3565(12)
_cell_angle_alpha     90
_cell_angle_beta     92.969(5)
_cell_angle_gamma     90
_cell_volume     5710.7(8)
_cell_formula_units_Z     8
_cell_measurement_reflns_used     2052
_cell_measurement_theta_min     3.12
_cell_measurement_theta_max     28.64
_cell_measurement_temperature     100(2)
_exptl_crystal_description     block
_exptl_crystal_colour     black
_exptl_crystal_size_max     0.02
_exptl_crystal_size_mid     0.01
_exptl_crystal_size_min     0.01
_exptl_crystal_density_diffrn     1.438
_exptl_crystal_density_meas     ?
_exptl_crystal_density_method     'not measured'
_exptl_crystal_F_000     2552
_exptl_absorpt_coefficient_mu     0.812
_exptl_absorpt_correction_type     none
_exptl_absorpt_process_details     ?
_exptl_absorpt_correction_T_min     ?
_exptl_absorpt_correction_T_max     ?
_exptl_special_details
;
;
_diffrn_ambient_temperature     100(2)
_diffrn_radiation_type     MoK\a
_diffrn_radiation_wavelength     0.71073
_diffrn_radiation_source     'fine-focus sealed tube'
_diffrn_radiation_monochromator     graphite
_diffrn_measurement_device_type     'Bruker APEXII'
_diffrn_measurement_method     'CCD rotation images, thin slices \w'
_diffrn_detector_area_resol_mean     ?
_diffrn_reflns_number     76488
_diffrn_reflns_av_R_equivalents     0.1224
_diffrn_reflns_av_sigmaI/netI     ?
_diffrn_reflns_theta_min     2.231
_diffrn_reflns_theta_max     32.277
_diffrn_reflns_theta_full     25.242
_diffrn_measured_fraction_theta_max     0.992
_diffrn_measured_fraction_theta_full     0.992
_diffrn_reflns_limit_h_min     -44
_diffrn_reflns_limit_h_max     44
_diffrn_reflns_limit_k_min     -16
_diffrn_reflns_limit_k_max     18
_diffrn_reflns_limit_l_min     -21
_diffrn_reflns_limit_l_max     23
_diffrn_standards_number     ?
_diffrn_standards_interval_count     ?
_diffrn_standards_interval_time     ?
_diffrn_standards_decay_%     ?
_refine_special_details
;
Refinement of <i>F</i>^2^ against ALL reflections. The weighted <i>R</i>-factor
<i>wR</i> and goodness of fit <i>S</i> are based on <i>F</i>^2^, conventional
<i>R</i>-factors <i>R</i> are based on <i>F</i>, with <i>F</i> set to zero for
negative <i>F</i>^2^. The threshold expression of <i>F</i>^2^ >
\s(<i>F</i>^2^) is used only for calculating <i>R</i>-factors(gt) <i>etc</i>.
and is not relevant to the choice of reflections for refinement.
<i>R</i>-factors based on <i>F</i>^2^ are statistically about twice as large
as those based on <i>F</i>, and <i>R</i>- factors based on ALL data will be
even larger.
;
_reflns_number_total     20125
_reflns_number_gt     9009
_reflns_threshold_expression     I>2\s(I)
_refine_ls_structure_factor_coef     Fsqd
_refine_ls_matrix_type     full
_refine_ls_R_factor_all     0.1969
_refine_ls_R_factor_gt     0.0736
_refine_ls_wR_factor_gt     0.1351
_refine_ls_wR_factor_ref     0.168
_refine_ls_goodness_of_fit_ref     1.011
_refine_ls_restrained_S_all     1.011
_refine_ls_number_reflns     20125
_refine_ls_number_parameters     775
_refine_ls_number_restraints     0
_refine_ls_hydrogen_treatment     constr
_refine_ls_weighting_scheme     calc
_refine_ls_weighting_details
              'w=1/[\s^2^(Fo^2^)+(0.0532P)^2^+4.1986P] where P=(Fo^2^+2Fc^2^)/3'
_atom_sites_solution_hydrogens     geom
_atom_sites_solution_primary     direct
_atom_sites_solution_secondary     difmap
_refine_ls_shift/su_max     0
_refine_ls_shift/su_mean     0
_refine_diff_density_max     0.546
_refine_diff_density_min     -1.008
_refine_ls_extinction_method     none
_refine_ls_extinction_coef     ?
_refine_ls_extinction_expression     ?
loop_
    _atom_type_symbol
    _atom_type_description
    _atom_type_scat_dispersion_real
    _atom_type_scat_dispersion_imag
    _atom_type_scat_source
    C C 0.0033 0.0016 'International Tables Vol C Tables 4.2.6.8 and 6.1.1.4'
    H H 0 0 'International Tables Vol C Tables 4.2.6.8 and 6.1.1.4'
    N N 0.0061 0.0033 'International Tables Vol C Tables 4.2.6.8 and 6.1.1.4'
    O O 0.0106 0.006 'International Tables Vol C Tables 4.2.6.8 and 6.1.1.4'
    Cu Cu 0.3201 1.2651 'International Tables Vol C Tables 4.2.6.8 and 6.1.1.4'
_computing_data_collection
;
APEX2 (Bruker, 2006)
;
_computing_cell_refinement
;
APEX2 (Bruker, 2006)
;
_computing_data_reduction
;
APEX2 (Bruker, 2006)
;
_computing_structure_solution
;
SIR92 (Giacovazzo <i>et al.</i>,  1992)
;
_computing_structure_refinement
;
SHELXL2014 (Sheldrick, 2015)
;
_computing_molecular_graphics
;
ORTEP-3 for Windows (Farrugia, 2012)
;
_computing_publication_material
;
WinGX (Farrugia, 2012) and SQUEEZE in <i>PLATON</i> (Spek, 2015)
;
loop_
    _atom_site_type_symbol
    _atom_site_label
    _atom_site_fract_x
    _atom_site_fract_y
    _atom_site_fract_z
    _atom_site_U_iso_or_equiv
    _atom_site_thermal_displace_type
    _atom_site_calc_flag
    _atom_site_refinement_flags
    _atom_site_occupancy
    _atom_site_disorder_assembly
    _atom_site_disorder_group
    Cu Cu1A 0.16768(2) 0.07675(3) 0.64956(3) 0.02320(10)
                                                       Uani d . 1.000 . .
    Cu Cu1B 0.39838(2) -0.19075(3) 0.89627(3) 0.0326(2) Uani d . 1.000 . .
    O O1A 0.16618(9) 0.21278(19) 0.52348(17) 0.0337(9) Uani d . 1.000 . .
    O O2A 0.20122(8) -0.05309(18) 0.63672(17) 0.0299(8) Uani d . 1.000 . .
    O O3A 0.10965(8) -0.02672(19) 0.75606(17) 0.0317(8) Uani d . 1.000 . .
    O O4A 0.21587(8) 0.14849(18) 0.71091(16) 0.0259(7) Uani d . 1.000 . .
    N N1A 0.12605(9) 0.0277(2) 0.55555(18) 0.0230(9) Uani d . 1.000 . .
    N N2A 0.11374(9) -0.0690(2) 0.53966(18) 0.0245(9) Uani d . 1.000 . .
    N N3A 0.12467(9) 0.1701(2) 0.70536(18) 0.0199(8) Uani d . 1.000 . .
    N N4A 0.13093(9) 0.2621(2) 0.73992(18) 0.0209(8) Uani d . 1.000 . .
    C C1A 0.10128(12) 0.1064(3) 0.5062(2) 0.0241(11) Uani d . 1.000 . .
    O O1B 0.33502(10) -0.1213(2) 0.77943(17) 0.0401(10) Uani d . 1.000 . .
    C C2A 0.12232(12) 0.2030(3) 0.4912(2) 0.0273(11) Uani d . 1.000 . .
    O O2B 0.42588(9) -0.32864(19) 0.88982(18) 0.0375(9) Uani d . 1.000 . .
    C C3A 0.09907(14) 0.2836(3) 0.4443(2) 0.0335(12) Uani d . 1.000 . .
    O O3B 0.41311(12) -0.1922(2) 1.06631(19) 0.0529(11) Uani d . 1.000 . .
    C C4A 0.05525(14) 0.2654(3) 0.4142(2) 0.0377(14) Uani d . 1.000 . .
    O O4B 0.44442(10) -0.12394(19) 0.83389(18) 0.0398(9) Uani d . 1.000 . .
    C C5A 0.03422(13) 0.1695(3) 0.4281(2) 0.0358(12) Uani d . 1.000 . .
    C C6A 0.05760(12) 0.0891(3) 0.4741(2) 0.0296(12) Uani d . 1.000 . .
    C C7A 0.13682(12) -0.1512(3) 0.5794(2) 0.0245(11) Uani d . 1.000 . .
    C C8A 0.17995(13) -0.1418(3) 0.6235(2) 0.0281(11) Uani d . 1.000 . .
    C C9A 0.20128(14) -0.2385(3) 0.6544(3) 0.0352(12) Uani d . 1.000 . .
    C C10A 0.18092(15) -0.3349(3) 0.6458(3) 0.0388(14) Uani d . 1.000 . .
    C C11A 0.13786(14) -0.3473(3) 0.6018(2) 0.0323(11) Uani d . 1.000 . .
    C C12A 0.11583(13) -0.2555(3) 0.5668(2) 0.0276(11) Uani d . 1.000 . .
    C C13A 0.07372(13) -0.2685(3) 0.5231(2) 0.0322(12) Uani d . 1.000 . .
    C C14A 0.05408(15) -0.3673(3) 0.5138(3) 0.0414(16) Uani d . 1.000 . .
    C C15A 0.07519(15) -0.4576(3) 0.5488(3) 0.0437(16) Uani d . 1.000 . .
    C C16A 0.11664(15) -0.4483(3) 0.5921(3) 0.0386(14) Uani d . 1.000 . .
    C C17A 0.19126(13) 0.3024(3) 0.4981(3) 0.0413(14) Uani d . 1.000 . .
    C C18A 0.07892(11) 0.1361(3) 0.7077(2) 0.0214(10) Uani d . 1.000 . .
    C C19A 0.07148(12) 0.0310(3) 0.7350(2) 0.0272(11) Uani d . 1.000 . .
    C C20A 0.02787(13) -0.0053(3) 0.7408(3) 0.0375(14) Uani d . 1.000 . .
    C C21A -0.00766(13) 0.0621(3) 0.7191(3) 0.0435(15) Uani d . 1.000 . .
    C C22A -0.00064(13) 0.1652(3) 0.6906(3) 0.0385(14) Uani d . 1.000 . .
    C C23A 0.04326(12) 0.2023(3) 0.6857(2) 0.0281(11) Uani d . 1.000 . .
    C C24A 0.17326(11) 0.3020(3) 0.7538(2) 0.0200(10) Uani d . 1.000 . .
    C C25A 0.21382(12) 0.2433(3) 0.7440(2) 0.0239(10) Uani d . 1.000 . .
    C C26A 0.25519(11) 0.2914(3) 0.7758(2) 0.0263(11) Uani d . 1.000 . .
    C C27A 0.25627(12) 0.3900(3) 0.8121(2) 0.0287(11) Uani d . 1.000 . .
    C C28A 0.21688(11) 0.4523(3) 0.8219(2) 0.0241(10) Uani d . 1.000 . .
    C C29A 0.17510(11) 0.4079(3) 0.7938(2) 0.0206(10) Uani d . 1.000 . .
    C C30A 0.13577(12) 0.4678(3) 0.8058(2) 0.0258(11) Uani d . 1.000 . .
    C C31A 0.13853(13) 0.5680(3) 0.8430(2) 0.0298(11) Uani d . 1.000 . .
    C C32A 0.18007(13) 0.6118(3) 0.8693(2) 0.0308(11) Uani d . 1.000 . .
    C C33A 0.21841(13) 0.5555(3) 0.8589(2) 0.0302(11) Uani d . 1.000 . .
    C C34A 0.10465(15) -0.1339(3) 0.7874(3) 0.0422(16) Uani d . 1.000 . .
    N N1B 0.33990(10) -0.2579(2) 0.91158(18) 0.0262(9) Uani d . 1.000 . .
    N N2B 0.33177(10) -0.3523(2) 0.93963(18) 0.0244(9) Uani d . 1.000 . .
    N N3B 0.38421(11) -0.0532(2) 0.94794(19) 0.0312(10) Uani d . 1.000 . .
    N N4B 0.38770(10) 0.0405(2) 0.91424(19) 0.0290(10) Uani d . 1.000 . .
    C C1B 0.30027(13) -0.1936(3) 0.8996(2) 0.0271(11) Uani d . 1.000 . .
    C C2B 0.29852(14) -0.1203(3) 0.8302(2) 0.0320(13) Uani d . 1.000 . .
    C C3B 0.26207(16) -0.0518(3) 0.8190(3) 0.0426(14) Uani d . 1.000 . .
    C C4B 0.22736(15) -0.0582(3) 0.8740(3) 0.0456(16) Uani d . 1.000 . .
    C C5B 0.22840(15) -0.1309(3) 0.9410(3) 0.0427(16) Uani d . 1.000 . .
    C C6B 0.26509(13) -0.1983(3) 0.9542(3) 0.0321(11) Uani d . 1.000 . .
    C C7B 0.36599(12) -0.4239(3) 0.9547(2) 0.0237(10) Uani d . 1.000 . .
    C C8B 0.41092(13) -0.4115(3) 0.9292(2) 0.0294(11) Uani d . 1.000 . .
    C C9B 0.44149(13) -0.4989(3) 0.9475(3) 0.0366(14) Uani d . 1.000 . .
    C C10B 0.42835(14) -0.5886(3) 0.9872(3) 0.0372(12) Uani d . 1.000 . .
    C C11B 0.38393(13) -0.6047(3) 1.0121(2) 0.0296(11) Uani d . 1.000 . .
    C C12B 0.35182(12) -0.5231(3) 0.9956(2) 0.0250(10) Uani d . 1.000 . .
    C C13B 0.30741(14) -0.5394(3) 1.0198(2) 0.0312(11) Uani d . 1.000 . .
    C C14B 0.29580(15) -0.6325(3) 1.0607(2) 0.0379(14) Uani d . 1.000 . .
    C C15B 0.32742(17) -0.7124(3) 1.0774(3) 0.0440(14) Uani d . 1.000 . .
    C C16B 0.37014(16) -0.6997(3) 1.0526(3) 0.0418(14) Uani d . 1.000 . .
    C C17B 0.33199(18) -0.0546(4) 0.7037(3) 0.0554(18) Uani d . 1.000 . .
    C C18B 0.36165(14) -0.0562(3) 1.0280(2) 0.0328(13) Uani d . 1.000 . .
    C C19B 0.37675(17) -0.1327(3) 1.0892(3) 0.0431(14) Uani d . 1.000 . .
    C C20B 0.3548(2) -0.1444(4) 1.1660(3) 0.0578(19) Uani d . 1.000 . .
    C C21B 0.3191(2) -0.0810(4) 1.1818(3) 0.064(2) Uani d . 1.000 . .
    C C22B 0.30399(18) -0.0044(3) 1.1220(3) 0.0541(18) Uani d . 1.000 . .
    C C23B 0.32578(15) 0.0080(3) 1.0446(3) 0.0408(14) Uani d . 1.000 . .
    C C24B 0.41257(12) 0.0529(3) 0.8422(2) 0.0269(11) Uani d . 1.000 . .
    C C25B 0.44239(13) -0.0247(3) 0.8100(2) 0.0311(11) Uani d . 1.000 . .
    C C26B 0.47397(13) 0.0098(3) 0.7488(3) 0.0357(11) Uani d . 1.000 . .
    C C27B 0.47482(13) 0.1117(3) 0.7195(2) 0.0323(12) Uani d . 1.000 . .
    C C28B 0.44358(12) 0.1905(3) 0.7450(2) 0.0251(10) Uani d . 1.000 . .
    C C29B 0.41151(12) 0.1612(3) 0.8060(2) 0.0235(10) Uani d . 1.000 . .
    C C30B 0.38008(12) 0.2379(3) 0.8295(2) 0.0280(11) Uani d . 1.000 . .
    C C31B 0.38085(13) 0.3392(3) 0.7941(3) 0.0317(11) Uani d . 1.000 . .
    C C32B 0.41280(13) 0.3679(3) 0.7359(2) 0.0301(11) Uani d . 1.000 . .
    C C33B 0.44360(13) 0.2955(3) 0.7117(2) 0.0315(12) Uani d . 1.000 . .
    C C34B 0.4358(2) -0.2576(5) 1.1305(4) 0.079(2) Uani d . 1.000 . .
    H H3A 0.11300 0.34840 0.43360 0.0400 Uiso c RU 1.000 . .
    H H4A 0.03960 0.31920 0.38390 0.0450 Uiso c RU 1.000 . .
    H H5A 0.00470 0.15850 0.40710 0.0430 Uiso c RU 1.000 . .
    H H6A 0.04380 0.02370 0.48320 0.0350 Uiso c RU 1.000 . .
    H H9A 0.23000 -0.23480 0.68100 0.0420 Uiso c RU 1.000 . .
    H H10A 0.19540 -0.39490 0.66940 0.0470 Uiso c RU 1.000 . .
    H H13A 0.05870 -0.20890 0.49990 0.0390 Uiso c RU 1.000 . .
    H H14A 0.02630 -0.37390 0.48370 0.0500 Uiso c RU 1.000 . .
    H H15A 0.06140 -0.52410 0.54310 0.0530 Uiso c RU 1.000 . .
    H H16A 0.13090 -0.50890 0.61530 0.0460 Uiso c RU 1.000 . .
    H H17A 0.22100 0.29900 0.52520 0.0620 Uiso c RU 1.000 . .
    H H17B 0.19310 0.30240 0.43580 0.0620 Uiso c RU 1.000 . .
    H H17C 0.17670 0.36660 0.51590 0.0620 Uiso c RU 1.000 . .
    H H20A 0.02250 -0.07470 0.75920 0.0450 Uiso c RU 1.000 . .
    H H21A -0.03700 0.03760 0.72370 0.0520 Uiso c RU 1.000 . .
    H H22A -0.02490 0.20920 0.67500 0.0460 Uiso c RU 1.000 . .
    H H23A 0.04850 0.27190 0.66760 0.0340 Uiso c RU 1.000 . .
    H H26A 0.28200 0.25400 0.77130 0.0320 Uiso c RU 1.000 . .
    H H27A 0.28390 0.41810 0.83150 0.0350 Uiso c RU 1.000 . .
    H H30A 0.10780 0.43960 0.78850 0.0310 Uiso c RU 1.000 . .
    H H31A 0.11240 0.60670 0.85060 0.0360 Uiso c RU 1.000 . .
    H H32A 0.18150 0.67960 0.89410 0.0370 Uiso c RU 1.000 . .
    H H33A 0.24610 0.58530 0.87640 0.0360 Uiso c RU 1.000 . .
    H H34A 0.13380 -0.16480 0.79960 0.0640 Uiso c RU 1.000 . .
    H H34B 0.08830 -0.13280 0.83970 0.0640 Uiso c RU 1.000 . .
    H H34C 0.08840 -0.17570 0.74380 0.0640 Uiso c RU 1.000 . .
    H H3B 0.26120 -0.00170 0.77430 0.0510 Uiso c RU 1.000 . .
    H H4B 0.20280 -0.01280 0.86590 0.0550 Uiso c RU 1.000 . .
    H H5B 0.20450 -0.13490 0.97750 0.0520 Uiso c RU 1.000 . .
    H H6B 0.26590 -0.24680 1.00010 0.0380 Uiso c RU 1.000 . .
    H H9B 0.47110 -0.49310 0.93150 0.0440 Uiso c RU 1.000 . .
    H H10B 0.44950 -0.64220 0.99880 0.0440 Uiso c RU 1.000 . .
    H H13B 0.28580 -0.48700 1.00820 0.0370 Uiso c RU 1.000 . .
    H H14B 0.26640 -0.64200 1.07730 0.0450 Uiso c RU 1.000 . .
    H H15B 0.31930 -0.77460 1.10570 0.0530 Uiso c RU 1.000 . .
    H H16B 0.39080 -0.75470 1.06250 0.0500 Uiso c RU 1.000 . .
    H H17D 0.35910 -0.06100 0.67280 0.0830 Uiso c RU 1.000 . .
    H H17E 0.30670 -0.07630 0.66650 0.0830 Uiso c RU 1.000 . .
    H H17F 0.32810 0.01840 0.72110 0.0830 Uiso c RU 1.000 . .
    H H20B 0.36450 -0.19550 1.20670 0.0700 Uiso c RU 1.000 . .
    H H21B 0.30450 -0.08910 1.23350 0.0760 Uiso c RU 1.000 . .
    H H22B 0.27950 0.03840 1.13350 0.0650 Uiso c RU 1.000 . .
    H H23B 0.31600 0.05960 1.00430 0.0490 Uiso c RU 1.000 . .
    H H26B 0.49450 -0.03910 0.72860 0.0430 Uiso c RU 1.000 . .
    H H27B 0.49670 0.13110 0.68130 0.0390 Uiso c RU 1.000 . .
    H H30B 0.35860 0.22050 0.86910 0.0340 Uiso c RU 1.000 . .
    H H31B 0.35950 0.38900 0.80960 0.0380 Uiso c RU 1.000 . .
    H H32B 0.41310 0.43690 0.71350 0.0360 Uiso c RU 1.000 . .
    H H33B 0.46500 0.31520 0.67260 0.0380 Uiso c RU 1.000 . .
    H H34D 0.46030 -0.29410 1.10510 0.1180 Uiso c RU 1.000 . .
    H H34E 0.44720 -0.21380 1.17800 0.1180 Uiso c RU 1.000 . .
    H H34F 0.41510 -0.30900 1.15190 0.1180 Uiso c RU 1.000 . .
loop_
    _atom_site_aniso_label
    _atom_site_aniso_U_11
    _atom_site_aniso_U_22
    _atom_site_aniso_U_33
    _atom_site_aniso_U_12
    _atom_site_aniso_U_13
    _atom_site_aniso_U_23
    Cu1A 0.0208(2) 0.0217(2) 0.0270(2) 0.0036(2) 0.0015(2) -0.0017(2)
    Cu1B 0.0482(3) 0.0193(2) 0.0317(3) -0.0050(2) 0.0153(2) 0.0016(2)
    O1A 0.0329(15) 0.0269(14) 0.0412(16) -0.0035(11) 0.0016(13) 0.0066(12)
    O2A 0.0243(13) 0.0241(13) 0.0410(16) 0.0042(11) -0.0008(12) -0.0036(11)
    O3A 0.0276(14) 0.0257(13) 0.0420(16) -0.0005(11) 0.0050(12) 0.0062(12)
    O4A 0.0198(12) 0.0252(12) 0.0323(14) 0.0055(10) -0.0014(11) -0.0037(11)
    N1A 0.0249(15) 0.0220(15) 0.0221(15) 0.0021(12) 0.0028(12) 0.0010(12)
    N2A 0.0259(15) 0.0237(15) 0.0242(15) 0.0022(13) 0.0040(12) -0.0052(12)
    N3A 0.0174(14) 0.0203(14) 0.0222(15) -0.0009(11) 0.0027(12) 0.0004(11)
    N4A 0.0186(14) 0.0209(14) 0.0236(15) -0.0004(12) 0.0053(12) 0.0023(12)
    C1A 0.0278(19) 0.0244(18) 0.0205(18) 0.0045(15) 0.0057(15) 0.0004(14)
    O1B 0.062(2) 0.0337(15) 0.0253(14) 0.0052(14) 0.0095(14) 0.0089(12)
    C2A 0.030(2) 0.0293(19) 0.0229(19) 0.0050(16) 0.0051(16) -0.0021(15)
    O2B 0.0415(16) 0.0250(14) 0.0476(17) -0.0048(12) 0.0188(14) 0.0020(12)
    C3A 0.047(2) 0.028(2) 0.026(2) 0.0077(18) 0.0069(18) 0.0006(16)
    O3B 0.081(2) 0.0451(18) 0.0324(17) 0.0039(17) 0.0005(16) 0.0106(14)
    C4A 0.047(3) 0.040(2) 0.026(2) 0.018(2) 0.0022(19) 0.0026(17)
    O4B 0.0539(18) 0.0217(13) 0.0459(17) 0.0025(13) 0.0224(14) 0.0108(12)
    C5A 0.032(2) 0.046(2) 0.029(2) 0.0153(19) -0.0009(17) -0.0020(18)
    C6A 0.030(2) 0.031(2) 0.028(2) 0.0048(16) 0.0026(16) -0.0051(16)
    C7A 0.031(2) 0.0194(17) 0.0234(18) 0.0014(15) 0.0051(15) -0.0032(14)
    C8A 0.036(2) 0.0242(19) 0.0243(19) 0.0077(16) 0.0049(16) -0.0071(15)
    C9A 0.039(2) 0.027(2) 0.039(2) 0.0142(18) -0.0026(18) -0.0011(17)
    C10A 0.056(3) 0.026(2) 0.034(2) 0.0132(19) -0.002(2) -0.0044(17)
    C11A 0.043(2) 0.0247(19) 0.030(2) 0.0051(17) 0.0086(18) -0.0039(16)
    C12A 0.038(2) 0.0255(19) 0.0200(18) 0.0023(16) 0.0089(16) -0.0042(14)
    C13A 0.032(2) 0.032(2) 0.033(2) 0.0043(17) 0.0064(18) -0.0031(17)
    C14A 0.043(3) 0.036(2) 0.046(3) -0.003(2) 0.009(2) -0.009(2)
    C15A 0.054(3) 0.029(2) 0.049(3) -0.012(2) 0.011(2) -0.0098(19)
    C16A 0.057(3) 0.0210(19) 0.039(2) 0.0036(18) 0.014(2) -0.0021(17)
    C17A 0.033(2) 0.034(2) 0.057(3) -0.0068(18) 0.004(2) 0.009(2)
    C18A 0.0191(17) 0.0231(17) 0.0223(17) -0.0023(14) 0.0046(14) -0.0065(14)
    C19A 0.0253(19) 0.0302(19) 0.0265(19) -0.0021(16) 0.0043(16) -0.0079(15)
    C20A 0.033(2) 0.033(2) 0.047(3) -0.0105(18) 0.0069(19) -0.0050(19)
    C21A 0.0205(19) 0.049(3) 0.061(3) -0.0148(19) 0.0031(19) -0.016(2)
    C22A 0.022(2) 0.044(2) 0.049(3) 0.0046(18) -0.0024(18) -0.013(2)
    C23A 0.0256(19) 0.0271(19) 0.031(2) 0.0011(16) -0.0035(16) -0.0065(16)
    C24A 0.0196(17) 0.0198(16) 0.0207(17) -0.0013(14) 0.0010(14) 0.0018(13)
    C25A 0.0253(18) 0.0264(18) 0.0202(18) 0.0013(15) 0.0028(15) 0.0030(14)
    C26A 0.0171(17) 0.032(2) 0.030(2) 0.0020(15) 0.0024(15) -0.0008(16)
    C27A 0.0215(18) 0.033(2) 0.032(2) -0.0058(15) 0.0047(16) -0.0006(16)
    C28A 0.0243(18) 0.0280(18) 0.0204(17) -0.0064(15) 0.0052(14) 0.0011(14)
    C29A 0.0250(17) 0.0215(17) 0.0154(16) -0.0040(14) 0.0032(14) 0.0015(13)
    C30A 0.0234(18) 0.0249(18) 0.029(2) -0.0061(15) 0.0013(15) -0.0014(15)
    C31A 0.032(2) 0.0270(19) 0.031(2) 0.0040(17) 0.0083(16) -0.0007(16)
    C32A 0.035(2) 0.0274(19) 0.030(2) -0.0083(17) 0.0018(17) -0.0073(16)
    C33A 0.032(2) 0.032(2) 0.0266(19) -0.0077(17) 0.0028(16) -0.0035(16)
    C34A 0.053(3) 0.030(2) 0.045(3) 0.001(2) 0.016(2) 0.0089(19)
    N1B 0.0393(18) 0.0193(14) 0.0204(15) -0.0003(13) 0.0059(13) 0.0026(12)
    N2B 0.0352(17) 0.0185(14) 0.0195(15) -0.0012(13) 0.0004(13) 0.0033(12)
    N3B 0.046(2) 0.0238(16) 0.0246(16) -0.0053(14) 0.0101(15) 0.0012(13)
    N4B 0.0372(18) 0.0228(15) 0.0277(17) -0.0073(13) 0.0093(14) 0.0008(13)
    C1B 0.034(2) 0.0208(17) 0.0264(19) 0.0017(16) -0.0001(16) -0.0059(15)
    C2B 0.050(3) 0.0202(18) 0.025(2) 0.0039(17) -0.0042(18) 0.0014(15)
    C3B 0.067(3) 0.026(2) 0.033(2) 0.002(2) -0.016(2) -0.0009(17)
    C4B 0.046(3) 0.033(2) 0.056(3) 0.015(2) -0.014(2) -0.007(2)
    C5B 0.041(3) 0.038(2) 0.049(3) 0.003(2) 0.001(2) -0.013(2)
    C6B 0.037(2) 0.0258(19) 0.033(2) -0.0012(17) -0.0021(18) -0.0051(16)
    C7B 0.0325(19) 0.0178(16) 0.0205(17) -0.0008(15) 0.0000(15) 0.0008(14)
    C8B 0.038(2) 0.0217(18) 0.029(2) -0.0043(16) 0.0055(17) -0.0013(15)
    C9B 0.031(2) 0.033(2) 0.046(3) 0.0019(18) 0.0036(19) 0.0016(18)
    C10B 0.042(2) 0.030(2) 0.039(2) 0.0066(18) -0.0032(19) 0.0049(18)
    C11B 0.044(2) 0.0201(18) 0.0240(19) -0.0012(16) -0.0051(17) 0.0027(14)
    C12B 0.038(2) 0.0179(17) 0.0190(17) -0.0040(15) 0.0020(16) -0.0022(14)
    C13B 0.045(2) 0.0281(19) 0.0208(18) -0.0070(17) 0.0040(17) -0.0022(15)
    C14B 0.056(3) 0.030(2) 0.029(2) -0.015(2) 0.0139(19) -0.0025(17)
    C15B 0.076(3) 0.023(2) 0.034(2) -0.013(2) 0.012(2) -0.0007(17)
    C16B 0.069(3) 0.023(2) 0.033(2) 0.003(2) -0.001(2) 0.0083(17)
    C17B 0.077(4) 0.057(3) 0.032(2) -0.009(3) 0.000(2) 0.018(2)
    C18B 0.053(3) 0.0209(18) 0.0258(19) -0.0163(18) 0.0133(18) -0.0050(15)
    C19B 0.076(3) 0.028(2) 0.026(2) -0.017(2) 0.009(2) -0.0039(17)
    C20B 0.118(5) 0.034(2) 0.023(2) -0.025(3) 0.020(3) -0.0029(19)
    C21B 0.115(5) 0.039(3) 0.040(3) -0.039(3) 0.039(3) -0.014(2)
    C22B 0.080(4) 0.037(2) 0.049(3) -0.021(2) 0.038(3) -0.015(2)
    C23B 0.068(3) 0.0243(19) 0.032(2) -0.013(2) 0.020(2) -0.0066(17)
    C24B 0.034(2) 0.0242(18) 0.0229(18) -0.0057(15) 0.0054(16) 0.0031(14)
    C25B 0.037(2) 0.0262(19) 0.031(2) -0.0033(17) 0.0103(17) 0.0035(16)
    C26B 0.039(2) 0.0267(19) 0.043(2) 0.0047(17) 0.0182(19) 0.0041(17)
    C27B 0.032(2) 0.032(2) 0.034(2) -0.0023(17) 0.0118(17) 0.0028(17)
    C28B 0.0255(18) 0.0227(17) 0.0274(19) -0.0033(15) 0.0045(15) 0.0011(15)
    C29B 0.0251(18) 0.0215(17) 0.0238(18) -0.0045(14) 0.0016(15) -0.0001(14)
    C30B 0.0273(19) 0.0269(19) 0.030(2) -0.0033(16) 0.0047(16) 0.0015(16)
    C31B 0.029(2) 0.0271(19) 0.039(2) 0.0022(16) 0.0009(18) 0.0012(16)
    C32B 0.037(2) 0.0210(18) 0.032(2) -0.0026(16) -0.0014(17) 0.0052(16)
    C33B 0.030(2) 0.031(2) 0.034(2) -0.0062(17) 0.0064(17) 0.0084(17)
    C34B 0.088(4) 0.083(4) 0.062(4) 0.006(3) -0.019(3) 0.036(3)
_geom_special_details
;
Bond distances, angles <i>etc</i>. have been calculated using the rounded
fractional coordinates. All su's are estimated from the variances of the
(full) variance-covariance matrix. The cell e.s.d.'s are taken into account in
the estimation of distances, angles and torsion angles
;
loop_
    _geom_bond_atom_site_label_1
    _geom_bond_atom_site_label_2
    _geom_bond_site_symmetry_1
    _geom_bond_site_symmetry_2
    _geom_bond_distance
    _geom_bond_publ_flag
    Cu1A O1A . . 2.577(3) yes
    Cu1A O2A . . 1.923(2) yes
    Cu1A O3A . . 2.761(3) yes
    Cu1A O4A . . 1.900(2) yes
    Cu1A N1A . . 1.952(3) yes
    Cu1A N3A . . 1.962(3) yes
    Cu1B N3B . . 1.951(3) yes
    Cu1B O3B . . 2.625(3) yes
    Cu1B O1B . . 2.679(3) yes
    Cu1B O2B . . 1.915(2) yes
    Cu1B O4B . . 1.905(3) yes
    Cu1B N1B . . 1.957(3) yes
    O1A C17A . . 1.413(5) yes
    O1A C2A . . 1.377(4) yes
    O2A C8A . . 1.289(4) yes
    O3A C34A . . 1.436(5) yes
    O3A C19A . . 1.370(4) yes
    O4A C25A . . 1.294(4) yes
    N1A C1A . . 1.425(4) yes
    N1A N2A . . 1.284(4) yes
    N2A C7A . . 1.364(4) yes
    N3A N4A . . 1.278(4) yes
    N3A C18A . . 1.428(4) yes
    N4A C24A . . 1.361(4) yes
    C1A C6A . . 1.383(5) no
    C1A C2A . . 1.386(5) no
    O1B C2B . . 1.369(5) yes
    O1B C17B . . 1.431(5) yes
    C2A C3A . . 1.401(5) no
    O2B C8B . . 1.291(4) yes
    C3A C4A . . 1.379(6) no
    O3B C19B . . 1.374(6) yes
    O3B C34B . . 1.424(7) yes
    C4A C5A . . 1.375(5) no
    O4B C25B . . 1.296(4) yes
    C5A C6A . . 1.395(5) no
    C7A C8A . . 1.424(5) no
    C7A C12A . . 1.456(5) no
    C8A C9A . . 1.436(5) no
    C9A C10A . . 1.354(5) no
    C10A C11A . . 1.426(6) no
    C11A C16A . . 1.418(5) no
    C11A C12A . . 1.415(5) no
    C12A C13A . . 1.400(5) no
    C13A C14A . . 1.372(5) no
    C14A C15A . . 1.388(6) no
    C15A C16A . . 1.375(6) no
    C18A C23A . . 1.374(5) no
    C18A C19A . . 1.402(5) no
    C19A C20A . . 1.382(5) no
    C20A C21A . . 1.380(5) no
    C21A C22A . . 1.382(5) no
    C22A C23A . . 1.392(5) no
    C24A C25A . . 1.427(5) no
    C24A C29A . . 1.461(5) no
    C25A C26A . . 1.433(5) no
    C26A C27A . . 1.354(5) no
    C27A C28A . . 1.422(5) no
    C28A C29A . . 1.409(5) no
    C28A C33A . . 1.411(5) no
    C29A C30A . . 1.410(5) no
    C30A C31A . . 1.379(5) no
    C31A C32A . . 1.393(5) no
    C32A C33A . . 1.357(5) no
    N1B C1B . . 1.432(5) yes
    N1B N2B . . 1.285(4) yes
    N2B C7B . . 1.367(5) yes
    C3A H3A . . 0.9300 no
    N3B N4B . . 1.288(4) yes
    N3B C18B . . 1.431(5) yes
    C4A H4A . . 0.9300 no
    N4B C24B . . 1.371(4) yes
    C5A H5A . . 0.9300 no
    C6A H6A . . 0.9300 no
    C9A H9A . . 0.9300 no
    C10A H10A . . 0.9300 no
    C13A H13A . . 0.9300 no
    C14A H14A . . 0.9300 no
    C15A H15A . . 0.9300 no
    C16A H16A . . 0.9300 no
    C17A H17C . . 0.9600 no
    C17A H17B . . 0.9600 no
    C17A H17A . . 0.9600 no
    C20A H20A . . 0.9300 no
    C21A H21A . . 0.9300 no
    C22A H22A . . 0.9300 no
    C23A H23A . . 0.9300 no
    C26A H26A . . 0.9300 no
    C27A H27A . . 0.9300 no
    C30A H30A . . 0.9300 no
    C31A H31A . . 0.9300 no
    C32A H32A . . 0.9300 no
    C33A H33A . . 0.9300 no
    C34A H34A . . 0.9600 no
    C34A H34B . . 0.9600 no
    C34A H34C . . 0.9600 no
    C1B C2B . . 1.405(5) no
    C1B C6B . . 1.376(5) no
    C2B C3B . . 1.386(6) no
    C3B C4B . . 1.370(7) no
    C4B C5B . . 1.373(6) no
    C5B C6B . . 1.386(6) no
    C7B C8B . . 1.421(5) no
    C7B C12B . . 1.463(5) no
    C8B C9B . . 1.441(5) no
    C9B C10B . . 1.345(6) no
    C10B C11B . . 1.409(6) no
    C11B C12B . . 1.412(5) no
    C11B C16B . . 1.413(5) no
    C12B C13B . . 1.406(5) no
    C13B C14B . . 1.376(5) no
    C14B C15B . . 1.388(6) no
    C15B C16B . . 1.355(7) no
    C18B C19B . . 1.399(6) no
    C18B C23B . . 1.370(6) no
    C19B C20B . . 1.385(7) no
    C20B C21B . . 1.358(8) no
    C21B C22B . . 1.386(7) no
    C22B C23B . . 1.392(7) no
    C24B C25B . . 1.421(5) no
    C24B C29B . . 1.465(5) no
    C25B C26B . . 1.430(5) no
    C26B C27B . . 1.353(5) no
    C27B C28B . . 1.424(5) no
    C28B C29B . . 1.419(5) no
    C28B C33B . . 1.410(5) no
    C29B C30B . . 1.400(5) no
    C30B C31B . . 1.380(5) no
    C31B C32B . . 1.385(5) no
    C32B C33B . . 1.354(5) no
    C3B H3B . . 0.9300 no
    C4B H4B . . 0.9300 no
    C5B H5B . . 0.9300 no
    C6B H6B . . 0.9300 no
    C9B H9B . . 0.9300 no
    C10B H10B . . 0.9300 no
    C13B H13B . . 0.9300 no
    C14B H14B . . 0.9300 no
    C15B H15B . . 0.9300 no
    C16B H16B . . 0.9300 no
    C17B H17D . . 0.9600 no
    C17B H17E . . 0.9600 no
    C17B H17F . . 0.9600 no
    C20B H20B . . 0.9300 no
    C21B H21B . . 0.9300 no
    C22B H22B . . 0.9300 no
    C23B H23B . . 0.9300 no
    C26B H26B . . 0.9300 no
    C27B H27B . . 0.9300 no
    C30B H30B . . 0.9300 no
    C31B H31B . . 0.9300 no
    C32B H32B . . 0.9300 no
    C33B H33B . . 0.9300 no
    C34B H34D . . 0.9600 no
    C34B H34E . . 0.9600 no
    C34B H34F . . 0.9600 no
loop_
    _geom_angle_atom_site_label_1
    _geom_angle_atom_site_label_2
    _geom_angle_atom_site_label_3
    _geom_angle_site_symmetry_1
    _geom_angle_site_symmetry_2
    _geom_angle_site_symmetry_3
    _geom_angle
    _geom_angle_publ_flag
    O1A Cu1A O2A . . . 118.06(10) yes
    O1A Cu1A O3A . . . 140.16(8) yes
    O1A Cu1A O4A . . . 92.50(9) yes
    O1A Cu1A N1A . . . 70.52(10) yes
    O1A Cu1A N3A . . . 87.04(10) yes
    O2A Cu1A O3A . . . 90.46(9) yes
    O2A Cu1A O4A . . . 93.91(10) yes
    O2A Cu1A N1A . . . 88.34(11) yes
    O2A Cu1A N3A . . . 154.40(11) yes
    O3A Cu1A O4A . . . 114.01(9) yes
    O3A Cu1A N1A . . . 84.17(10) yes
    O3A Cu1A N3A . . . 65.09(9) yes
    O4A Cu1A N1A . . . 161.64(11) yes
    O4A Cu1A N3A . . . 89.68(11) yes
    N1A Cu1A N3A . . . 96.15(11) yes
    O1B Cu1B N1B . . . 67.72(10) yes
    O1B Cu1B N3B . . . 80.02(11) yes
    O2B Cu1B O3B . . . 89.74(10) yes
    O2B Cu1B O4B . . . 92.83(11) yes
    O2B Cu1B N1B . . . 90.23(11) yes
    O2B Cu1B N3B . . . 156.69(12) yes
    O3B Cu1B O4B . . . 114.58(11) yes
    O3B Cu1B N1B . . . 88.92(11) yes
    O3B Cu1B N3B . . . 68.29(10) yes
    O4B Cu1B N1B . . . 156.30(12) yes
    O4B Cu1B N3B . . . 89.61(12) yes
    N1B Cu1B N3B . . . 96.78(12) yes
    O1B Cu1B O2B . . . 123.06(10) yes
    O1B Cu1B O3B . . . 138.05(10) yes
    O1B Cu1B O4B . . . 91.15(11) yes
    Cu1A O1A C17A . . . 138.0(2) yes
    C2A O1A C17A . . . 118.4(3) yes
    Cu1A O1A C2A . . . 101.01(19) yes
    Cu1A O2A C8A . . . 119.4(2) yes
    Cu1A O3A C19A . . . 98.56(19) yes
    Cu1A O3A C34A . . . 135.7(2) yes
    C19A O3A C34A . . . 118.2(3) yes
    Cu1A O4A C25A . . . 125.4(2) yes
    Cu1A N1A C1A . . . 117.8(2) yes
    N2A N1A C1A . . . 114.6(3) yes
    Cu1A N1A N2A . . . 126.9(2) yes
    N1A N2A C7A . . . 119.6(3) yes
    N4A N3A C18A . . . 112.1(3) yes
    Cu1A N3A C18A . . . 118.5(2) yes
    Cu1A N3A N4A . . . 129.3(2) yes
    N3A N4A C24A . . . 120.6(3) yes
    N1A C1A C2A . . . 117.8(3) yes
    N1A C1A C6A . . . 122.1(3) yes
    C2A C1A C6A . . . 120.1(3) no
    C2B O1B C17B . . . 116.1(3) yes
    Cu1B O1B C2B . . . 100.0(2) yes
    Cu1B O1B C17B . . . 138.3(3) yes
    O1A C2A C1A . . . 116.4(3) yes
    O1A C2A C3A . . . 123.7(3) yes
    C1A C2A C3A . . . 119.9(3) no
    Cu1B O2B C8B . . . 122.8(2) yes
    C2A C3A C4A . . . 119.1(3) no
    Cu1B O3B C19B . . . 99.1(2) yes
    Cu1B O3B C34B . . . 137.8(3) yes
    C19B O3B C34B . . . 119.1(4) yes
    C3A C4A C5A . . . 121.5(3) no
    Cu1B O4B C25B . . . 122.6(2) yes
    C4A C5A C6A . . . 119.3(3) no
    C1A C6A C5A . . . 120.2(3) no
    N2A C7A C8A . . . 124.8(3) yes
    C8A C7A C12A . . . 120.5(3) no
    N2A C7A C12A . . . 114.5(3) yes
    O2A C8A C7A . . . 124.7(3) yes
    O2A C8A C9A . . . 118.0(3) yes
    C7A C8A C9A . . . 117.3(3) no
    C8A C9A C10A . . . 122.1(4) no
    C9A C10A C11A . . . 122.0(4) no
    C12A C11A C16A . . . 119.3(4) no
    C10A C11A C12A . . . 118.6(3) no
    C10A C11A C16A . . . 122.1(4) no
    C7A C12A C11A . . . 119.4(3) no
    C7A C12A C13A . . . 122.4(3) no
    C11A C12A C13A . . . 118.2(3) no
    C12A C13A C14A . . . 121.4(4) no
    C13A C14A C15A . . . 120.8(4) no
    C14A C15A C16A . . . 119.7(4) no
    C11A C16A C15A . . . 120.6(4) no
    N3A C18A C19A . . . 116.9(3) yes
    N3A C18A C23A . . . 122.6(3) yes
    C19A C18A C23A . . . 120.5(3) no
    O3A C19A C18A . . . 115.1(3) yes
    O3A C19A C20A . . . 125.5(3) yes
    C18A C19A C20A . . . 119.4(3) no
    C19A C20A C21A . . . 119.6(4) no
    C20A C21A C22A . . . 121.4(4) no
    C21A C22A C23A . . . 119.1(4) no
    C18A C23A C22A . . . 120.0(3) no
    N4A C24A C29A . . . 114.4(3) yes
    C25A C24A C29A . . . 119.9(3) no
    N4A C24A C25A . . . 125.1(3) yes
    O4A C25A C24A . . . 124.8(3) yes
    C24A C25A C26A . . . 117.6(3) no
    O4A C25A C26A . . . 117.5(3) yes
    C25A C26A C27A . . . 121.7(3) no
    C26A C27A C28A . . . 122.8(3) no
    C27A C28A C29A . . . 118.0(3) no
    C27A C28A C33A . . . 122.4(3) no
    C29A C28A C33A . . . 119.6(3) no
    C28A C29A C30A . . . 118.4(3) no
    C24A C29A C30A . . . 121.6(3) no
    C24A C29A C28A . . . 120.0(3) no
    C29A C30A C31A . . . 120.4(3) no
    C30A C31A C32A . . . 120.7(3) no
    C31A C32A C33A . . . 120.0(3) no
    C28A C33A C32A . . . 120.9(3) no
    Cu1B N1B N2B . . . 128.3(2) yes
    Cu1B N1B C1B . . . 118.3(2) yes
    N2B N1B C1B . . . 113.1(3) yes
    N1B N2B C7B . . . 120.5(3) yes
    C2A C3A H3A . . . 120.00 no
    C4A C3A H3A . . . 120.00 no
    N4B N3B C18B . . . 114.8(3) yes
    Cu1B N3B N4B . . . 128.1(2) yes
    Cu1B N3B C18B . . . 116.6(2) yes
    C5A C4A H4A . . . 119.00 no
    C3A C4A H4A . . . 119.00 no
    N3B N4B C24B . . . 119.0(3) yes
    C4A C5A H5A . . . 120.00 no
    C6A C5A H5A . . . 120.00 no
    C1A C6A H6A . . . 120.00 no
    C5A C6A H6A . . . 120.00 no
    C10A C9A H9A . . . 119.00 no
    C8A C9A H9A . . . 119.00 no
    C9A C10A H10A . . . 119.00 no
    C11A C10A H10A . . . 119.00 no
    C14A C13A H13A . . . 119.00 no
    C12A C13A H13A . . . 119.00 no
    C13A C14A H14A . . . 120.00 no
    C15A C14A H14A . . . 120.00 no
    C16A C15A H15A . . . 120.00 no
    C14A C15A H15A . . . 120.00 no
    C15A C16A H16A . . . 120.00 no
    C11A C16A H16A . . . 120.00 no
    O1A C17A H17A . . . 109.00 no
    O1A C17A H17B . . . 109.00 no
    O1A C17A H17C . . . 109.00 no
    H17A C17A H17B . . . 109.00 no
    H17A C17A H17C . . . 109.00 no
    H17B C17A H17C . . . 109.00 no
    C19A C20A H20A . . . 120.00 no
    C21A C20A H20A . . . 120.00 no
    C20A C21A H21A . . . 119.00 no
    C22A C21A H21A . . . 119.00 no
    C21A C22A H22A . . . 120.00 no
    C23A C22A H22A . . . 120.00 no
    C18A C23A H23A . . . 120.00 no
    C22A C23A H23A . . . 120.00 no
    C25A C26A H26A . . . 119.00 no
    C27A C26A H26A . . . 119.00 no
    C26A C27A H27A . . . 119.00 no
    C28A C27A H27A . . . 119.00 no
    C29A C30A H30A . . . 120.00 no
    C31A C30A H30A . . . 120.00 no
    C30A C31A H31A . . . 120.00 no
    C32A C31A H31A . . . 120.00 no
    C31A C32A H32A . . . 120.00 no
    C33A C32A H32A . . . 120.00 no
    C28A C33A H33A . . . 120.00 no
    C32A C33A H33A . . . 120.00 no
    O3A C34A H34A . . . 110.00 no
    O3A C34A H34B . . . 109.00 no
    O3A C34A H34C . . . 109.00 no
    H34A C34A H34B . . . 110.00 no
    H34A C34A H34C . . . 110.00 no
    H34B C34A H34C . . . 109.00 no
    N1B C1B C2B . . . 117.6(3) yes
    N1B C1B C6B . . . 123.0(3) yes
    C2B C1B C6B . . . 119.4(4) no
    O1B C2B C1B . . . 115.3(3) yes
    O1B C2B C3B . . . 125.0(3) yes
    C1B C2B C3B . . . 119.7(4) no
    C2B C3B C4B . . . 119.8(4) no
    C3B C4B C5B . . . 120.8(4) no
    C4B C5B C6B . . . 120.0(4) no
    C1B C6B C5B . . . 120.2(4) no
    N2B C7B C8B . . . 125.8(3) yes
    N2B C7B C12B . . . 113.6(3) yes
    C8B C7B C12B . . . 120.5(3) no
    O2B C8B C7B . . . 124.7(3) yes
    O2B C8B C9B . . . 118.2(3) yes
    C7B C8B C9B . . . 117.2(3) no
    C8B C9B C10B . . . 121.8(4) no
    C9B C10B C11B . . . 122.8(4) no
    C10B C11B C12B . . . 118.9(3) no
    C10B C11B C16B . . . 122.5(4) no
    C12B C11B C16B . . . 118.6(4) no
    C7B C12B C11B . . . 118.9(3) no
    C7B C12B C13B . . . 122.2(3) no
    C11B C12B C13B . . . 118.9(3) no
    C12B C13B C14B . . . 120.3(4) no
    C13B C14B C15B . . . 120.7(4) no
    C14B C15B C16B . . . 120.0(4) no
    C11B C16B C15B . . . 121.4(4) no
    N3B C18B C19B . . . 116.5(4) yes
    N3B C18B C23B . . . 123.3(3) yes
    C19B C18B C23B . . . 120.2(4) no
    O3B C19B C18B . . . 115.4(4) yes
    O3B C19B C20B . . . 124.9(4) yes
    C18B C19B C20B . . . 119.7(4) no
    C19B C20B C21B . . . 119.9(4) no
    C20B C21B C22B . . . 121.0(5) no
    C21B C22B C23B . . . 119.6(4) no
    C18B C23B C22B . . . 119.7(4) no
    N4B C24B C25B . . . 125.2(3) yes
    N4B C24B C29B . . . 114.1(3) yes
    C25B C24B C29B . . . 120.1(3) no
    O4B C25B C24B . . . 125.3(3) yes
    O4B C25B C26B . . . 116.9(3) yes
    C24B C25B C26B . . . 117.7(3) no
    C25B C26B C27B . . . 121.8(4) no
    C26B C27B C28B . . . 122.5(3) no
    C27B C28B C29B . . . 118.2(3) no
    C27B C28B C33B . . . 122.2(3) no
    C29B C28B C33B . . . 119.5(3) no
    C24B C29B C28B . . . 119.2(3) no
    C24B C29B C30B . . . 122.6(3) no
    C28B C29B C30B . . . 118.3(3) no
    C29B C30B C31B . . . 120.2(3) no
    C30B C31B C32B . . . 121.2(4) no
    C31B C32B C33B . . . 120.0(3) no
    C28B C33B C32B . . . 120.7(3) no
    C2B C3B H3B . . . 120.00 no
    C4B C3B H3B . . . 120.00 no
    C3B C4B H4B . . . 120.00 no
    C5B C4B H4B . . . 120.00 no
    C4B C5B H5B . . . 120.00 no
    C6B C5B H5B . . . 120.00 no
    C1B C6B H6B . . . 120.00 no
    C5B C6B H6B . . . 120.00 no
    C8B C9B H9B . . . 119.00 no
    C10B C9B H9B . . . 119.00 no
    C9B C10B H10B . . . 119.00 no
    C11B C10B H10B . . . 119.00 no
    C12B C13B H13B . . . 120.00 no
    C14B C13B H13B . . . 120.00 no
    C13B C14B H14B . . . 120.00 no
    C15B C14B H14B . . . 120.00 no
    C14B C15B H15B . . . 120.00 no
    C16B C15B H15B . . . 120.00 no
    C11B C16B H16B . . . 119.00 no
    C15B C16B H16B . . . 119.00 no
    O1B C17B H17D . . . 110.00 no
    O1B C17B H17E . . . 109.00 no
    O1B C17B H17F . . . 109.00 no
    H17D C17B H17E . . . 110.00 no
    H17D C17B H17F . . . 109.00 no
    H17E C17B H17F . . . 109.00 no
    C19B C20B H20B . . . 120.00 no
    C21B C20B H20B . . . 120.00 no
    C20B C21B H21B . . . 120.00 no
    C22B C21B H21B . . . 119.00 no
    C21B C22B H22B . . . 120.00 no
    C23B C22B H22B . . . 120.00 no
    C18B C23B H23B . . . 120.00 no
    C22B C23B H23B . . . 120.00 no
    C25B C26B H26B . . . 119.00 no
    C27B C26B H26B . . . 119.00 no
    C26B C27B H27B . . . 119.00 no
    C28B C27B H27B . . . 119.00 no
    C29B C30B H30B . . . 120.00 no
    C31B C30B H30B . . . 120.00 no
    C30B C31B H31B . . . 119.00 no
    C32B C31B H31B . . . 119.00 no
    C31B C32B H32B . . . 120.00 no
    C33B C32B H32B . . . 120.00 no
    C28B C33B H33B . . . 120.00 no
    C32B C33B H33B . . . 120.00 no
    O3B C34B H34D . . . 110.00 no
    O3B C34B H34E . . . 109.00 no
    O3B C34B H34F . . . 109.00 no
    H34D C34B H34E . . . 110.00 no
    H34D C34B H34F . . . 110.00 no
    H34E C34B H34F . . . 109.00 no
loop_
    _geom_torsion_atom_site_label_1
    _geom_torsion_atom_site_label_2
    _geom_torsion_atom_site_label_3
    _geom_torsion_atom_site_label_4
    _geom_torsion_site_symmetry_1
    _geom_torsion_site_symmetry_2
    _geom_torsion_site_symmetry_3
    _geom_torsion_site_symmetry_4
    _geom_torsion
    _geom_torsion_publ_flag
    O2A Cu1A O1A C2A . . . . 109.2(2) no
    O2A Cu1A O1A C17A . . . . -90.9(3) no
    O3A Cu1A O1A C2A . . . . -21.5(2) no
    O3A Cu1A O1A C17A . . . . 138.4(3) no
    O4A Cu1A O1A C2A . . . . -155.0(2) no
    O4A Cu1A O1A C17A . . . . 4.9(3) no
    N1A Cu1A O1A C2A . . . . 32.1(2) no
    N1A Cu1A O1A C17A . . . . -168.0(4) no
    N3A Cu1A O1A C2A . . . . -65.5(2) no
    N3A Cu1A O1A C17A . . . . 94.4(3) no
    O1A Cu1A O2A C8A . . . . -107.5(2) no
    O3A Cu1A O2A C8A . . . . 43.5(2) no
    O4A Cu1A O2A C8A . . . . 157.6(2) no
    N1A Cu1A O2A C8A . . . . -40.6(2) no
    N3A Cu1A O2A C8A . . . . 60.2(4) no
    O1A Cu1A O3A C19A . . . . -11.0(2) no
    O1A Cu1A O3A C34A . . . . 136.0(3) no
    O2A Cu1A O3A C19A . . . . -149.1(2) no
    O2A Cu1A O3A C34A . . . . -2.1(3) no
    O4A Cu1A O3A C19A . . . . 116.43(19) no
    O4A Cu1A O3A C34A . . . . -96.6(3) no
    N1A Cu1A O3A C19A . . . . -60.8(2) no
    N1A Cu1A O3A C34A . . . . 86.2(3) no
    N3A Cu1A O3A C19A . . . . 38.77(19) no
    N3A Cu1A O3A C34A . . . . -174.2(4) no
    O1A Cu1A O4A C25A . . . . 65.7(3) no
    O2A Cu1A O4A C25A . . . . -176.0(3) no
    O3A Cu1A O4A C25A . . . . -83.7(3) no
    N3A Cu1A O4A C25A . . . . -21.3(3) no
    O1A Cu1A N1A N2A . . . . 155.7(3) no
    O1A Cu1A N1A C1A . . . . -34.3(2) no
    O2A Cu1A N1A N2A . . . . 35.0(3) no
    O2A Cu1A N1A C1A . . . . -154.9(2) no
    O3A Cu1A N1A N2A . . . . -55.6(3) no
    O3A Cu1A N1A C1A . . . . 114.5(2) no
    N3A Cu1A N1A N2A . . . . -119.7(3) no
    N3A Cu1A N1A C1A . . . . 50.4(2) no
    O1A Cu1A N3A N4A . . . . -70.8(3) no
    O1A Cu1A N3A C18A . . . . 107.3(2) no
    O2A Cu1A N3A N4A . . . . 120.1(3) no
    O2A Cu1A N3A C18A . . . . -61.8(4) no
    O3A Cu1A N3A N4A . . . . 138.6(3) no
    O3A Cu1A N3A C18A . . . . -43.4(2) no
    O4A Cu1A N3A N4A . . . . 21.7(3) no
    O4A Cu1A N3A C18A . . . . -160.2(2) no
    N1A Cu1A N3A N4A . . . . -140.8(3) no
    N1A Cu1A N3A C18A . . . . 37.3(2) no
    N3B Cu1B O4B C25B . . . . -29.2(3) no
    O1B Cu1B N1B N2B . . . . 148.5(3) no
    O1B Cu1B N1B C1B . . . . -38.8(2) no
    O2B Cu1B N1B N2B . . . . 22.5(3) no
    O2B Cu1B N1B C1B . . . . -164.8(2) no
    O3B Cu1B N1B N2B . . . . -67.3(3) no
    O3B Cu1B N1B C1B . . . . 105.5(2) no
    O4B Cu1B N1B N2B . . . . 120.1(3) no
    O4B Cu1B N1B C1B . . . . -67.2(4) no
    N3B Cu1B N1B N2B . . . . -135.2(3) no
    N3B Cu1B N1B C1B . . . . 37.5(2) no
    O1B Cu1B N3B N4B . . . . -59.9(3) no
    O1B Cu1B N3B C18B . . . . 111.0(3) no
    O2B Cu1B N3B N4B . . . . 127.6(3) no
    O2B Cu1B N3B C18B . . . . -61.5(5) no
    O3B Cu1B N3B N4B . . . . 148.1(3) no
    O3B Cu1B N3B C18B . . . . -41.0(3) no
    O4B Cu1B N3B N4B . . . . 31.3(3) no
    O4B Cu1B N3B C18B . . . . -157.7(3) no
    N1B Cu1B N3B N4B . . . . -125.8(3) no
    N1B Cu1B N3B C18B . . . . 45.2(3) no
    O2B Cu1B O3B C19B . . . . -149.0(2) no
    O2B Cu1B O3B C34B . . . . 6.3(5) no
    O4B Cu1B O3B C19B . . . . 118.0(2) no
    O4B Cu1B O3B C34B . . . . -86.7(5) no
    N1B Cu1B O3B C19B . . . . -58.8(2) no
    N1B Cu1B O3B C34B . . . . 96.5(5) no
    N3B Cu1B O3B C19B . . . . 38.9(2) no
    N3B Cu1B O3B C34B . . . . -165.7(5) no
    O1B Cu1B O4B C25B . . . . 50.8(3) no
    O2B Cu1B O4B C25B . . . . 174.0(3) no
    O3B Cu1B O4B C25B . . . . -95.0(3) no
    N1B Cu1B O4B C25B . . . . 76.9(4) no
    N1B Cu1B O2B C8B . . . . -29.3(3) no
    N3B Cu1B O2B C8B . . . . 78.6(4) no
    O2B Cu1B O1B C2B . . . . 111.1(2) no
    O2B Cu1B O1B C17B . . . . -98.9(4) no
    O3B Cu1B O1B C2B . . . . -24.7(3) no
    O3B Cu1B O1B C17B . . . . 125.4(4) no
    O4B Cu1B O1B C2B . . . . -154.8(2) no
    O4B Cu1B O1B C17B . . . . -4.7(4) no
    N1B Cu1B O1B C2B . . . . 36.3(2) no
    N1B Cu1B O1B C17B . . . . -173.7(4) no
    N3B Cu1B O1B C2B . . . . -65.4(2) no
    N3B Cu1B O1B C17B . . . . 84.7(4) no
    O1B Cu1B O2B C8B . . . . -92.6(3) no
    O3B Cu1B O2B C8B . . . . 59.6(3) no
    O4B Cu1B O2B C8B . . . . 174.2(3) no
    O1B Cu1B O3B C34B . . . . 150.5(4) no
    O1B Cu1B O3B C19B . . . . -4.8(3) no
    Cu1A O1A C2A C3A . . . . 155.8(3) no
    Cu1A O1A C2A C1A . . . . -25.1(3) no
    C17A O1A C2A C3A . . . . -9.1(5) no
    C17A O1A C2A C1A . . . . 170.0(3) no
    Cu1A O2A C8A C9A . . . . -150.7(3) no
    Cu1A O2A C8A C7A . . . . 30.0(4) no
    Cu1A O3A C19A C18A . . . . -27.6(3) no
    C34A O3A C19A C18A . . . . 177.9(3) no
    C34A O3A C19A C20A . . . . -0.4(5) no
    Cu1A O3A C19A C20A . . . . 154.0(3) no
    Cu1A O4A C25A C26A . . . . -170.3(2) no
    Cu1A O4A C25A C24A . . . . 11.9(5) no
    Cu1A N1A N2A C7A . . . . -13.4(4) no
    C1A N1A N2A C7A . . . . 176.2(3) no
    Cu1A N1A C1A C6A . . . . -145.0(3) no
    N2A N1A C1A C2A . . . . -154.0(3) no
    Cu1A N1A C1A C2A . . . . 34.7(4) no
    N2A N1A C1A C6A . . . . 26.3(4) no
    N1A N2A C7A C8A . . . . -14.5(5) no
    N1A N2A C7A C12A . . . . 171.1(3) no
    Cu1A N3A C18A C23A . . . . -133.2(3) no
    N4A N3A C18A C19A . . . . -133.9(3) no
    Cu1A N3A C18A C19A . . . . 47.7(4) no
    C18A N3A N4A C24A . . . . 171.6(3) no
    N4A N3A C18A C23A . . . . 45.2(4) no
    Cu1A N3A N4A C24A . . . . -10.2(4) no
    N3A N4A C24A C25A . . . . -9.3(5) no
    N3A N4A C24A C29A . . . . -180.0(3) no
    N1A C1A C6A C5A . . . . 178.3(3) no
    C2A C1A C6A C5A . . . . -1.3(5) no
    C6A C1A C2A O1A . . . . -178.4(3) no
    N1A C1A C2A O1A . . . . 2.0(4) no
    N1A C1A C2A C3A . . . . -178.9(3) no
    C6A C1A C2A C3A . . . . 0.7(5) no
    C17B O1B C2B C1B . . . . 174.3(3) no
    Cu1B O1B C2B C1B . . . . -27.4(3) no
    Cu1B O1B C2B C3B . . . . 150.7(3) no
    C17B O1B C2B C3B . . . . -7.6(5) no
    O1A C2A C3A C4A . . . . 179.5(3) no
    C1A C2A C3A C4A . . . . 0.4(5) no
    Cu1B O2B C8B C7B . . . . 23.5(5) no
    Cu1B O2B C8B C9B . . . . -157.7(3) no
    C2A C3A C4A C5A . . . . -1.0(5) no
    C34B O3B C19B C18B . . . . 168.6(4) no
    C34B O3B C19B C20B . . . . -12.1(7) no
    Cu1B O3B C19B C18B . . . . -30.1(4) no
    Cu1B O3B C19B C20B . . . . 149.2(4) no
    C3A C4A C5A C6A . . . . 0.4(5) no
    Cu1B O4B C25B C24B . . . . 15.0(5) no
    Cu1B O4B C25B C26B . . . . -167.5(3) no
    C4A C5A C6A C1A . . . . 0.8(5) no
    C12A C7A C8A O2A . . . . 179.2(3) no
    N2A C7A C8A O2A . . . . 5.1(5) no
    N2A C7A C8A C9A . . . . -174.1(3) no
    N2A C7A C12A C13A . . . . -4.7(5) no
    C12A C7A C8A C9A . . . . -0.1(5) no
    N2A C7A C12A C11A . . . . 177.2(3) no
    C8A C7A C12A C11A . . . . 2.5(5) no
    C8A C7A C12A C13A . . . . -179.4(3) no
    C7A C8A C9A C10A . . . . -2.7(6) no
    O2A C8A C9A C10A . . . . 178.0(4) no
    C8A C9A C10A C11A . . . . 3.1(7) no
    C9A C10A C11A C12A . . . . -0.5(6) no
    C9A C10A C11A C16A . . . . 179.5(4) no
    C10A C11A C16A C15A . . . . -179.6(4) no
    C10A C11A C12A C7A . . . . -2.3(5) no
    C10A C11A C12A C13A . . . . 179.5(3) no
    C16A C11A C12A C7A . . . . 177.8(3) no
    C16A C11A C12A C13A . . . . -0.4(5) no
    C12A C11A C16A C15A . . . . 0.3(6) no
    C11A C12A C13A C14A . . . . -0.2(5) no
    C7A C12A C13A C14A . . . . -178.4(3) no
    C12A C13A C14A C15A . . . . 1.0(6) no
    C13A C14A C15A C16A . . . . -1.1(7) no
    C14A C15A C16A C11A . . . . 0.4(7) no
    C23A C18A C19A O3A . . . . -179.3(3) no
    N3A C18A C19A O3A . . . . -0.2(4) no
    N3A C18A C19A C20A . . . . 178.3(3) no
    C19A C18A C23A C22A . . . . 0.1(5) no
    C23A C18A C19A C20A . . . . -0.9(5) no
    N3A C18A C23A C22A . . . . -179.0(3) no
    O3A C19A C20A C21A . . . . 178.7(4) no
    C18A C19A C20A C21A . . . . 0.4(6) no
    C19A C20A C21A C22A . . . . 0.8(7) no
    C20A C21A C22A C23A . . . . -1.5(7) no
    C21A C22A C23A C18A . . . . 1.1(6) no
    C25A C24A C29A C28A . . . . 0.6(5) no
    N4A C24A C25A O4A . . . . 8.6(5) no
    N4A C24A C25A C26A . . . . -169.3(3) no
    C29A C24A C25A O4A . . . . 178.8(3) no
    C29A C24A C25A C26A . . . . 1.0(5) no
    N4A C24A C29A C28A . . . . 171.8(3) no
    N4A C24A C29A C30A . . . . -7.8(4) no
    C25A C24A C29A C30A . . . . -179.1(3) no
    C24A C25A C26A C27A . . . . -1.5(5) no
    O4A C25A C26A C27A . . . . -179.5(3) no
    C25A C26A C27A C28A . . . . 0.5(5) no
    C26A C27A C28A C33A . . . . -179.3(3) no
    C26A C27A C28A C29A . . . . 1.2(5) no
    C27A C28A C29A C24A . . . . -1.6(5) no
    C33A C28A C29A C30A . . . . -1.6(5) no
    C27A C28A C29A C30A . . . . 178.0(3) no
    C33A C28A C29A C24A . . . . 178.8(3) no
    C27A C28A C33A C32A . . . . -178.4(3) no
    C29A C28A C33A C32A . . . . 1.3(5) no
    C28A C29A C30A C31A . . . . 1.0(5) no
    C24A C29A C30A C31A . . . . -179.4(3) no
    C29A C30A C31A C32A . . . . 0.0(5) no
    C30A C31A C32A C33A . . . . -0.4(5) no
    C31A C32A C33A C28A . . . . -0.3(5) no
    Cu1B N1B N2B C7B . . . . -6.9(4) no
    C1B N1B N2B C7B . . . . -179.9(3) no
    Cu1B N1B C1B C2B . . . . 40.6(4) no
    Cu1B N1B C1B C6B . . . . -137.3(3) no
    N2B N1B C1B C2B . . . . -145.6(3) no
    N2B N1B C1B C6B . . . . 36.5(5) no
    N1B N2B C7B C8B . . . . -10.9(5) no
    N1B N2B C7B C12B . . . . 173.5(3) no
    Cu1B N3B N4B C24B . . . . -15.2(5) no
    C18B N3B N4B C24B . . . . 173.7(3) no
    Cu1B N3B C18B C19B . . . . 41.6(4) no
    Cu1B N3B C18B C23B . . . . -135.6(3) no
    N4B N3B C18B C19B . . . . -146.3(4) no
    N4B N3B C18B C23B . . . . 36.5(5) no
    N3B N4B C24B C25B . . . . -12.8(5) no
    N3B N4B C24B C29B . . . . 175.9(3) no
    N1B C1B C2B O1B . . . . 2.0(5) no
    N1B C1B C2B C3B . . . . -176.2(3) no
    C6B C1B C2B O1B . . . . 180.0(3) no
    C6B C1B C2B C3B . . . . 1.8(6) no
    N1B C1B C6B C5B . . . . 177.5(4) no
    C2B C1B C6B C5B . . . . -0.3(6) no
    O1B C2B C3B C4B . . . . 180.0(4) no
    C1B C2B C3B C4B . . . . -2.0(6) no
    C2B C3B C4B C5B . . . . 0.8(6) no
    C3B C4B C5B C6B . . . . 0.6(6) no
    C4B C5B C6B C1B . . . . -0.9(6) no
    N2B C7B C8B O2B . . . . 1.9(5) no
    N2B C7B C8B C9B . . . . -177.0(3) no
    C12B C7B C8B O2B . . . . 177.2(3) no
    C12B C7B C8B C9B . . . . -1.6(5) no
    N2B C7B C12B C11B . . . . 178.1(3) no
    N2B C7B C12B C13B . . . . -2.5(4) no
    C8B C7B C12B C11B . . . . 2.2(5) no
    C8B C7B C12B C13B . . . . -178.4(3) no
    O2B C8B C9B C10B . . . . -179.1(4) no
    C7B C8B C9B C10B . . . . -0.2(6) no
    C8B C9B C10B C11B . . . . 1.3(7) no
    C9B C10B C11B C12B . . . . -0.6(6) no
    C9B C10B C11B C16B . . . . 179.0(4) no
    C10B C11B C12B C7B . . . . -1.1(5) no
    C10B C11B C12B C13B . . . . 179.5(3) no
    C16B C11B C12B C7B . . . . 179.2(3) no
    C16B C11B C12B C13B . . . . -0.2(5) no
    C10B C11B C16B C15B . . . . 178.7(4) no
    C12B C11B C16B C15B . . . . -1.6(6) no
    C7B C12B C13B C14B . . . . -177.9(3) no
    C11B C12B C13B C14B . . . . 1.5(5) no
    C12B C13B C14B C15B . . . . -1.1(5) no
    C13B C14B C15B C16B . . . . -0.7(6) no
    C14B C15B C16B C11B . . . . 2.0(7) no
    N3B C18B C19B O3B . . . . 3.2(5) no
    N3B C18B C19B C20B . . . . -176.3(4) no
    C23B C18B C19B O3B . . . . -179.5(4) no
    C23B C18B C19B C20B . . . . 1.1(6) no
    N3B C18B C23B C22B . . . . 176.1(4) no
    C19B C18B C23B C22B . . . . -1.0(6) no
    O3B C19B C20B C21B . . . . -180.0(5) no
    C18B C19B C20B C21B . . . . -0.6(7) no
    C19B C20B C21B C22B . . . . 0.2(8) no
    C20B C21B C22B C23B . . . . -0.2(7) no
    C21B C22B C23B C18B . . . . 0.6(7) no
    N4B C24B C25B O4B . . . . 13.0(6) no
    N4B C24B C25B C26B . . . . -164.4(3) no
    C29B C24B C25B O4B . . . . -176.1(3) no
    C29B C24B C25B C26B . . . . 6.4(5) no
    N4B C24B C29B C28B . . . . 165.5(3) no
    N4B C24B C29B C30B . . . . -14.2(5) no
    C25B C24B C29B C28B . . . . -6.3(5) no
    C25B C24B C29B C30B . . . . 174.1(3) no
    O4B C25B C26B C27B . . . . -180.0(4) no
    C24B C25B C26B C27B . . . . -2.3(6) no
    C25B C26B C27B C28B . . . . -2.2(6) no
    C26B C27B C28B C29B . . . . 2.4(5) no
    C26B C27B C28B C33B . . . . -177.6(4) no
    C27B C28B C29B C24B . . . . 1.8(5) no
    C27B C28B C29B C30B . . . . -178.5(3) no
    C33B C28B C29B C24B . . . . -178.2(3) no
    C33B C28B C29B C30B . . . . 1.5(5) no
    C27B C28B C33B C32B . . . . 178.6(3) no
    C29B C28B C33B C32B . . . . -1.4(5) no
    C24B C29B C30B C31B . . . . 179.3(3) no
    C28B C29B C30B C31B . . . . -0.4(5) no
    C29B C30B C31B C32B . . . . -0.9(6) no
    C30B C31B C32B C33B . . . . 1.1(6) no
    C31B C32B C33B C28B . . . . 0.1(5) no
loop_
    _geom_hbond_atom_site_label_D
    _geom_hbond_atom_site_label_H
    _geom_hbond_atom_site_label_A
    _geom_hbond_site_symmetry_A
    _geom_hbond_distance_DH
    _geom_hbond_distance_HA
    _geom_hbond_distance_DA
    _geom_hbond_angle_DHA
    _geom_hbond_publ_flag
    C3B H3B O4A . 0.9300 2.4800 3.270(5) 143.00 yes
    C13A H13A N2A . 0.9300 2.4500 2.773(5) 100.00 yes
    C13B H13B N2B . 0.9300 2.4400 2.760(4) 100.00 yes
    C30A H30A N4A . 0.9300 2.4500 2.767(4) 100.00 yes
    C30B H30B N4B . 0.9300 2.4500 2.796(4) 100.00 yes
_iucr_refine_instructions_details
;
TITL SIR92 run in space group P 21/c
CELL  0.71073  29.7492  12.5171  15.3565   90.000   92.969   90.000
ZERR     4.00   0.0023   0.0009   0.0012    0.000    0.005    0.000
LATT   1
SYMM  - X, 1/2 + Y, 1/2 - Z
SFAC  C    H    N    O    CU
UNIT  272 208 32 32 8
MERG   2
OMIT    -1   1   1
OMIT     2   1   0
OMIT     2   0   0
OMIT     0   1   1
OMIT     3   0   0
OMIT     1   1   0
OMIT     1   0   0
OMIT    12   1   5
OMIT    -2   1   1
OMIT     1   0   2
OMIT     0   0   2
OMIT     4   1   6
OMIT     6   0   2
OMIT    15   0   2
OMIT     9   0   8
OMIT     4   0   4
ABIN
FMAP   2
PLAN   25
ACTA
BOND   $H
CONF
L.S.  20    0    7
TEMP    23.00
WGHT    0.053200    4.198600
FVAR       0.05757
CU1A  5    0.167682    0.076754    0.649565    11.00000    0.02076    0.02174 =
         0.02699   -0.00169    0.00153    0.00357
CU1B  5    0.398380   -0.190753    0.896270    11.00000    0.04821    0.01933 =
         0.03166    0.00159    0.01527   -0.00497
O3A   4    0.109646   -0.026723    0.756063    11.00000    0.02757    0.02567 =
         0.04200    0.00618    0.00504   -0.00054
O4A   4    0.215865    0.148487    0.710912    11.00000    0.01982    0.02517 =
         0.03225   -0.00366   -0.00141    0.00551
O1A   4    0.166179    0.212775    0.523479    11.00000    0.03288    0.02688 =
         0.04122    0.00661    0.00162   -0.00352
O1B   4    0.335024   -0.121304    0.779434    11.00000    0.06168    0.03367 =
         0.02528    0.00889    0.00946    0.00524
O2B   4    0.425879   -0.328644    0.889816    11.00000    0.04154    0.02501 =
         0.04755    0.00201    0.01880   -0.00480
O4B   4    0.444424   -0.123937    0.833888    11.00000    0.05386    0.02166 =
         0.04595    0.01081    0.02241    0.00252
O2A   4    0.201219   -0.053094    0.636718    11.00000    0.02431    0.02413 =
         0.04102   -0.00360   -0.00082    0.00415
O3B   4    0.413110   -0.192156    1.066309    11.00000    0.08114    0.04514 =
         0.03236    0.01057    0.00049    0.00391
N2B   3    0.331773   -0.352328    0.939633    11.00000    0.03520    0.01850 =
         0.01952    0.00333    0.00039   -0.00125
N3A   3    0.124665    0.170086    0.705363    11.00000    0.01741    0.02026 =
         0.02221    0.00042    0.00266   -0.00086
N2A   3    0.113742   -0.068965    0.539659    11.00000    0.02588    0.02367 =
         0.02422   -0.00516    0.00404    0.00215
N4A   3    0.130934    0.262123    0.739918    11.00000    0.01861    0.02093 =
         0.02361    0.00234    0.00527   -0.00038
C29A  1    0.175100    0.407904    0.793813    11.00000    0.02504    0.02147 =
         0.01544    0.00151    0.00316   -0.00397
N1B   3    0.339896   -0.257870    0.911581    11.00000    0.03927    0.01930 =
         0.02042    0.00257    0.00593   -0.00034
N4B   3    0.387698    0.040524    0.914244    11.00000    0.03725    0.02276 =
         0.02766    0.00076    0.00934   -0.00734
C29B  1    0.411508    0.161245    0.806013    11.00000    0.02510    0.02150 =
         0.02376   -0.00010    0.00159   -0.00453
N1A   3    0.126049    0.027694    0.555548    11.00000    0.02491    0.02196 =
         0.02209    0.00101    0.00284    0.00210
C7B   1    0.365988   -0.423865    0.954692    11.00000    0.03252    0.01783 =
         0.02046    0.00084    0.00001   -0.00084
C12A  1    0.115833   -0.255505    0.566781    11.00000    0.03789    0.02546 =
         0.01996   -0.00424    0.00890    0.00228
C19A  1    0.071484    0.030964    0.734999    11.00000    0.02527    0.03022 =
         0.02649   -0.00789    0.00430   -0.00211
C12B  1    0.351820   -0.523098    0.995589    11.00000    0.03780    0.01786 =
         0.01902   -0.00223    0.00201   -0.00400
C24A  1    0.173265    0.301950    0.753802    11.00000    0.01961    0.01981 =
         0.02067    0.00182    0.00100   -0.00127
C24B  1    0.412574    0.052868    0.842244    11.00000    0.03383    0.02420 =
         0.02289    0.00311    0.00538   -0.00568
C7A   1    0.136819   -0.151246    0.579354    11.00000    0.03147    0.01944 =
         0.02339   -0.00323    0.00512    0.00137
C30B  1    0.380083    0.237867    0.829486    11.00000    0.02726    0.02685 =
         0.03008    0.00152    0.00467   -0.00330
AFIX  43
H30B  2    0.358614    0.220463    0.869059    11.00000   -1.20000
AFIX   0
C8A   1    0.179949   -0.141777    0.623548    11.00000    0.03613    0.02417 =
         0.02434   -0.00707    0.00491    0.00773
C27A  1    0.256271    0.389960    0.812123    11.00000    0.02150    0.03319 =
         0.03231   -0.00059    0.00474   -0.00580
AFIX  43
H27A  2    0.283940    0.418099    0.831513    11.00000   -1.20000
AFIX   0
C28A  1    0.216884    0.452279    0.821913    11.00000    0.02427    0.02796 =
         0.02039    0.00105    0.00520   -0.00644
C33A  1    0.218413    0.555491    0.858919    11.00000    0.03197    0.03178 =
         0.02655   -0.00349    0.00276   -0.00767
AFIX  43
H33A  2    0.246055    0.585335    0.876396    11.00000   -1.20000
AFIX   0
C26A  1    0.255191    0.291417    0.775776    11.00000    0.01706    0.03207 =
         0.03012   -0.00080    0.00241    0.00202
AFIX  43
H26A  2    0.281979    0.253994    0.771305    11.00000   -1.20000
AFIX   0
C11A  1    0.137863   -0.347286    0.601787    11.00000    0.04329    0.02469 =
         0.02953   -0.00389    0.00859    0.00509
C1A   1    0.101280    0.106374    0.506159    11.00000    0.02779    0.02440 =
         0.02050    0.00045    0.00569    0.00455
C25A  1    0.213820    0.243297    0.744014    11.00000    0.02534    0.02644 =
         0.02023    0.00304    0.00281    0.00128
C18A  1    0.078916    0.136078    0.707670    11.00000    0.01907    0.02314 =
         0.02235   -0.00645    0.00462   -0.00235
C23A  1    0.043256    0.202306    0.685728    11.00000    0.02562    0.02710 =
         0.03094   -0.00648   -0.00351    0.00109
AFIX  43
H23A  2    0.048460    0.271907    0.667602    11.00000   -1.20000
AFIX   0
C28B  1    0.443576    0.190464    0.745021    11.00000    0.02547    0.02267 =
         0.02745    0.00110    0.00451   -0.00333
C6B   1    0.265094   -0.198259    0.954194    11.00000    0.03674    0.02584 =
         0.03294   -0.00507   -0.00209   -0.00118
AFIX  43
H6B   2    0.265932   -0.246778    1.000114    11.00000   -1.20000
AFIX   0
C33B  1    0.443595    0.295480    0.711680    11.00000    0.03002    0.03123 =
         0.03378    0.00843    0.00641   -0.00625
AFIX  43
H33B  2    0.464985    0.315203    0.672635    11.00000   -1.20000
AFIX   0
C30A  1    0.135773    0.467814    0.805798    11.00000    0.02337    0.02493 =
         0.02880   -0.00137    0.00127   -0.00613
AFIX  43
H30A  2    0.107802    0.439591    0.788500    11.00000   -1.20000
AFIX   0
C2B   1    0.298520   -0.120262    0.830235    11.00000    0.05047    0.02022 =
         0.02528    0.00136   -0.00424    0.00391
C25B  1    0.442392   -0.024666    0.810026    11.00000    0.03719    0.02618 =
         0.03079    0.00349    0.01029   -0.00332
N3B   3    0.384212   -0.053169    0.947937    11.00000    0.04589    0.02381 =
         0.02456    0.00123    0.01011   -0.00534
C4A   1    0.055252    0.265430    0.414222    11.00000    0.04684    0.04026 =
         0.02557    0.00262    0.00217    0.01805
AFIX  43
H4A   2    0.039590    0.319201    0.383867    11.00000   -1.20000
AFIX   0
C2A   1    0.122316    0.203023    0.491153    11.00000    0.03045    0.02925 =
         0.02294   -0.00211    0.00515    0.00502
C13B  1    0.307411   -0.539436    1.019818    11.00000    0.04460    0.02805 =
         0.02078   -0.00220    0.00402   -0.00700
AFIX  43
H13B  2    0.285764   -0.487044    1.008160    11.00000   -1.20000
AFIX   0
C23B  1    0.325777    0.007991    1.044554    11.00000    0.06816    0.02426 =
         0.03224   -0.00663    0.01988   -0.01286
AFIX  43
H23B  2    0.316040    0.059589    1.004285    11.00000   -1.20000
AFIX   0
C31B  1    0.380845    0.339153    0.794113    11.00000    0.02917    0.02707 =
         0.03868    0.00117    0.00092    0.00216
AFIX  43
H31B  2    0.359517    0.389038    0.809623    11.00000   -1.20000
AFIX   0
C1B   1    0.300273   -0.193570    0.899597    11.00000    0.03378    0.02085 =
         0.02641   -0.00592   -0.00013    0.00174
C14A  1    0.054083   -0.367329    0.513806    11.00000    0.04320    0.03556 =
         0.04589   -0.00856    0.00857   -0.00272
AFIX  43
H14A  2    0.026291   -0.373881    0.483667    11.00000   -1.20000
AFIX   0
C10A  1    0.180919   -0.334915    0.645836    11.00000    0.05649    0.02562 =
         0.03399   -0.00443   -0.00229    0.01322
AFIX  43
H10A  2    0.195447   -0.394870    0.669415    11.00000   -1.20000
AFIX   0
C3A   1    0.099072    0.283550    0.444313    11.00000    0.04662    0.02822 =
         0.02562    0.00056    0.00690    0.00768
AFIX  43
H3A   2    0.112999    0.348418    0.433629    11.00000   -1.20000
AFIX   0
C20A  1    0.027875   -0.005330    0.740808    11.00000    0.03283    0.03273 =
         0.04709   -0.00495    0.00685   -0.01051
AFIX  43
H20A  2    0.022510   -0.074736    0.759227    11.00000   -1.20000
AFIX   0
C14B  1    0.295804   -0.632519    1.060683    11.00000    0.05613    0.02989 =
         0.02852   -0.00249    0.01391   -0.01471
AFIX  43
H14B  2    0.266444   -0.642011    1.077261    11.00000   -1.20000
AFIX   0
C9B   1    0.441495   -0.498871    0.947534    11.00000    0.03132    0.03262 =
         0.04591    0.00165    0.00365    0.00189
AFIX  43
H9B   2    0.471113   -0.493109    0.931476    11.00000   -1.20000
AFIX   0
C6A   1    0.057597    0.089082    0.474090    11.00000    0.03004    0.03062 =
         0.02778   -0.00512    0.00258    0.00477
AFIX  43
H6A   2    0.043779    0.023665    0.483179    11.00000   -1.20000
AFIX   0
C27B  1    0.474820    0.111739    0.719533    11.00000    0.03240    0.03213 =
         0.03443    0.00275    0.01183   -0.00229
AFIX  43
H27B  2    0.496652    0.131071    0.681284    11.00000   -1.20000
AFIX   0
C16A  1    0.116644   -0.448337    0.592144    11.00000    0.05661    0.02103 =
         0.03896   -0.00208    0.01401    0.00360
AFIX  43
H16A  2    0.130889   -0.508882    0.615314    11.00000   -1.20000
AFIX   0
C13A  1    0.073715   -0.268485    0.523083    11.00000    0.03211    0.03164 =
         0.03344   -0.00305    0.00641    0.00434
AFIX  43
H13A  2    0.058736   -0.208930    0.499871    11.00000   -1.20000
AFIX   0
C32B  1    0.412800    0.367913    0.735912    11.00000    0.03652    0.02099 =
         0.03191    0.00523   -0.00137   -0.00263
AFIX  43
H32B  2    0.413104    0.436915    0.713495    11.00000   -1.20000
AFIX   0
C21A  1   -0.007656    0.062060    0.719105    11.00000    0.02047    0.04853 =
         0.06091   -0.01561    0.00305   -0.01483
AFIX  43
H21A  2   -0.036951    0.037578    0.723727    11.00000   -1.20000
AFIX   0
C5A   1    0.034215    0.169536    0.428142    11.00000    0.03201    0.04599 =
         0.02918   -0.00200   -0.00087    0.01530
AFIX  43
H5A   2    0.004701    0.158463    0.407129    11.00000   -1.20000
AFIX   0
C8B   1    0.410921   -0.411490    0.929223    11.00000    0.03796    0.02170 =
         0.02911   -0.00131    0.00546   -0.00429
C16B  1    0.370144   -0.699725    1.052631    11.00000    0.06877    0.02343 =
         0.03266    0.00831   -0.00066    0.00303
AFIX  43
H16B  2    0.390818   -0.754687    1.062505    11.00000   -1.20000
AFIX   0
C22A  1   -0.000638    0.165200    0.690637    11.00000    0.02199    0.04362 =
         0.04878   -0.01336   -0.00244    0.00455
AFIX  43
H22A  2   -0.024920    0.209195    0.674978    11.00000   -1.20000
AFIX   0
C31A  1    0.138528    0.567977    0.843003    11.00000    0.03238    0.02702 =
         0.03137   -0.00070    0.00835    0.00400
AFIX  43
H31A  2    0.112352    0.606745    0.850605    11.00000   -1.20000
AFIX   0
C11B  1    0.383932   -0.604675    1.012052    11.00000    0.04387    0.02015 =
         0.02404    0.00271   -0.00507   -0.00123
C32A  1    0.180069    0.611764    0.869334    11.00000    0.03545    0.02738 =
         0.02977   -0.00728    0.00183   -0.00834
AFIX  43
H32A  2    0.181535    0.679579    0.894059    11.00000   -1.20000
AFIX   0
C19B  1    0.376753   -0.132660    1.089230    11.00000    0.07550    0.02789 =
         0.02586   -0.00391    0.00893   -0.01720
C17A  1    0.191257    0.302397    0.498074    11.00000    0.03324    0.03443 =
         0.05689    0.00938    0.00398   -0.00679
AFIX  33
H17A  2    0.221023    0.299017    0.525231    11.00000   -1.50000
H17B  2    0.193106    0.302424    0.435847    11.00000   -1.50000
H17C  2    0.176677    0.366626    0.515885    11.00000   -1.50000
AFIX   0
C18B  1    0.361646   -0.056230    1.028001    11.00000    0.05260    0.02092 =
         0.02584   -0.00504    0.01328   -0.01631
C22B  1    0.303990   -0.004434    1.121989    11.00000    0.08019    0.03720 =
         0.04939   -0.01526    0.03793   -0.02123
AFIX  43
H22B  2    0.279452    0.038376    1.133538    11.00000   -1.20000
AFIX   0
C26B  1    0.473970    0.009824    0.748834    11.00000    0.03865    0.02670 =
         0.04268    0.00411    0.01820    0.00470
AFIX  43
H26B  2    0.494503   -0.039133    0.728594    11.00000   -1.20000
AFIX   0
C9A   1    0.201282   -0.238521    0.654361    11.00000    0.03851    0.02699 =
         0.03868   -0.00110   -0.00263    0.01422
AFIX  43
H9A   2    0.230025   -0.234819    0.681043    11.00000   -1.20000
AFIX   0
C5B   1    0.228403   -0.130871    0.940955    11.00000    0.04128    0.03849 =
         0.04932   -0.01283    0.00076    0.00257
AFIX  43
H5B   2    0.204481   -0.134913    0.977477    11.00000   -1.20000
AFIX   0
C34A  1    0.104647   -0.133887    0.787375    11.00000    0.05329    0.02972 =
         0.04538    0.00886    0.01590    0.00056
AFIX  33
H34A  2    0.133834   -0.164777    0.799556    11.00000   -1.50000
H34B  2    0.088347   -0.132843    0.839710    11.00000   -1.50000
H34C  2    0.088416   -0.175719    0.743801    11.00000   -1.50000
AFIX   0
C10B  1    0.428349   -0.588564    0.987235    11.00000    0.04151    0.02998 =
         0.03910    0.00492   -0.00315    0.00660
AFIX  43
H10B  2    0.449469   -0.642171    0.998777    11.00000   -1.20000
AFIX   0
C3B   1    0.262067   -0.051842    0.819021    11.00000    0.06718    0.02565 =
         0.03257   -0.00087   -0.01584    0.00152
AFIX  43
H3B   2    0.261166   -0.001709    0.774268    11.00000   -1.20000
AFIX   0
C15A  1    0.075190   -0.457645    0.548844    11.00000    0.05434    0.02921 =
         0.04876   -0.00985    0.01145   -0.01160
AFIX  43
H15A  2    0.061373   -0.524097    0.543071    11.00000   -1.20000
AFIX   0
C15B  1    0.327415   -0.712365    1.077429    11.00000    0.07580    0.02302 =
         0.03383   -0.00071    0.01158   -0.01297
AFIX  43
H15B  2    0.319276   -0.774608    1.105693    11.00000   -1.20000
AFIX   0
C4B   1    0.227363   -0.058240    0.874022    11.00000    0.04594    0.03309 =
         0.05583   -0.00664   -0.01437    0.01457
AFIX  43
H4B   2    0.202785   -0.012758    0.865874    11.00000   -1.20000
AFIX   0
C20B  1    0.354773   -0.144359    1.166048    11.00000    0.11847    0.03441 =
         0.02349   -0.00285    0.02031   -0.02456
AFIX  43
H20B  2    0.364458   -0.195528    1.206731    11.00000   -1.20000
AFIX   0
C17B  1    0.331994   -0.054576    0.703736    11.00000    0.07721    0.05734 =
         0.03212    0.01841    0.00014   -0.00883
AFIX  33
H17D  2    0.359100   -0.061037    0.672834    11.00000   -1.50000
H17E  2    0.306729   -0.076297    0.666482    11.00000   -1.50000
H17F  2    0.328121    0.018389    0.721089    11.00000   -1.50000
AFIX   0
C34B  1    0.435770   -0.257590    1.130542    11.00000    0.08762    0.08299 =
         0.06222    0.03589   -0.01903    0.00567
AFIX  33
H34D  2    0.460263   -0.294055    1.105085    11.00000   -1.50000
H34E  2    0.447230   -0.213762    1.177956    11.00000   -1.50000
H34F  2    0.415088   -0.309048    1.151872    11.00000   -1.50000
AFIX   0
C21B  1    0.319108   -0.081015    1.181751    11.00000    0.11455    0.03943 =
         0.03984   -0.01443    0.03919   -0.03913
AFIX  43
H21B  2    0.304549   -0.089102    1.233496    11.00000   -1.20000
AFIX   0
HKLF 4
REM  SIR92 run in space group P 21/c
REM R1 =  0.0736 for    9005 Fo > 4sig(Fo)  and  0.1969 for all   20125 data
REM    775 parameters refined using      0 restraints
END
WGHT      0.0534      4.1853
REM Highest difference peak  0.546,  deepest hole -1.008,  1-sigma level  0.091
Q1    1   0.4184 -0.1843  0.9397  11.00000  0.05    0.55
Q2    1   0.2336  0.2633  0.7826  11.00000  0.05    0.40
Q3    1   0.1427  0.2424  0.5373  11.00000  0.05    0.38
Q4    1   0.4306 -0.1785  0.8516  11.00000  0.05    0.38
Q5    1   0.4837  0.3357  0.5094  11.00000  0.05    0.37
Q6    1   0.1901  0.0006  0.6179  11.00000  0.05    0.36
Q7    1   0.0804 -0.3383  0.6497  11.00000  0.05    0.35
Q8    1   0.4568 -0.1378  0.8945  11.00000  0.05    0.34
Q9    1   0.2066 -0.4818  0.6677  11.00000  0.05    0.34
Q10   1   0.0775  0.1055  0.5067  11.00000  0.05    0.34
Q11   1   0.2630  0.0023  0.7429  11.00000  0.05    0.33
Q12   1   0.2733 -0.2408  1.0423  11.00000  0.05    0.33
Q13   1   0.3589 -0.1300  0.7910  11.00000  0.05    0.33
Q14   1   0.0770  0.0876  0.7016  11.00000  0.05    0.33
Q15   1   0.2042  0.0120  0.6792  11.00000  0.05    0.33
Q16   1   0.1470  0.1430  0.7033  11.00000  0.05    0.32
Q17   1   0.4428 -0.1427  1.1077  11.00000  0.05    0.32
Q18   1   0.5031  0.1613  0.5746  11.00000  0.05    0.32
Q19   1   0.5052 -0.7626  1.0468  11.00000  0.05    0.32
Q20   1   0.4522  0.2732  0.7676  11.00000  0.05    0.31
Q21   1   0.4905  0.2862  0.6127  11.00000  0.05    0.31
Q22   1   0.4364 -0.6932  0.9855  11.00000  0.05    0.31
Q23   1   0.3268 -0.5356  0.9967  11.00000  0.05    0.31
Q24   1   0.2392  0.7421  0.8287  11.00000  0.05    0.31
Q25   1   0.2944 -0.1299  1.0937  11.00000  0.05    0.31
;
loop_
    _platon_squeeze_void_nr
    _platon_squeeze_void_average_x
    _platon_squeeze_void_average_y
    _platon_squeeze_void_average_z
    _platon_squeeze_void_volume
    _platon_squeeze_void_count_electrons
    _platon_squeeze_void_content
    1 0.500 0.000 0.000 79 12 ' '
    2 0.500 0.500 0.500 79 12 ' '
_platon_squeeze_details
;
TITL SIR92 run in space group P 21/c
CELL   29.7490   12.5171   15.3565     90.00     92.97     90.00
SPGR P21/c
# Solvent Accessible Volume =     164.5
# Electrons Found in S.A.V. =      24.1
# Note: Atoms in Void as Cxxx and Qxxx all others
C101 0.496 0.228 0.015 !       2.50 eA-3
C102 0.492 0.382 0.500 !       2.46 eA-3
C103 0.472 0.330 0.488 !       1.61 eA-3
C104 0.498 0.068 0.002 !       1.51 eA-3
C105 0.500 0.921 0.032 !       1.34 eA-3
Q106 0.534 0.113 0.045 !       1.27 eA-3
Q107 0.469 0.297 0.341 !       1.20 eA-3
Q108 0.767 0.749 0.217 !       1.17 eA-3
Q109 0.514 0.276 0.032 !       1.16 eA-3
Q110 0.967 0.426 0.406 !       1.16 eA-3
Q111 0.500 1.000 0.500 !       1.10 eA-3
Q112 0.118 0.064 0.144 !       1.10 eA-3
Q113 0.944 1.004 0.128 !       1.06 eA-3
Q114 0.437 0.327 0.499 !       1.05 eA-3
C115 0.546 0.615 0.467 !       1.04 eA-3
Q116 0.952 0.484 0.480 !       1.03 eA-3
C117 0.520 0.562 0.471 !       1.03 eA-3
C118 0.480 0.438 0.529 !       1.03 eA-3
Q119 0.978 0.331 0.394 !       1.03 eA-3
Q120 0.526 0.236 0.046 !       1.02 eA-3
Q121 0.117 0.919 0.406 !       1.02 eA-3
Q122 0.049 0.042-0.002 !       1.01 eA-3
Q123 0.344 0.266 0.465 !       1.01 eA-3
Q124 0.687 0.702 0.187 !       1.01 eA-3
Q125 0.669 0.686 0.235 !       1.01 eA-3
Q126 0.469 0.236 0.058 !       1.01 eA-3
Q127 0.249 0.485 0.481 !       1.01 eA-3
Q128 0.023 0.484 0.283 !       1.00 eA-3
Q129 0.906 0.380 0.496 !       1.00 eA-3
Q130 0.994 0.270 0.357 !       1.00 eA-3
Q131 0.408 0.094 0.359 !       1.00 eA-3
Q132 0.570 0.954 0.376 !       0.99 eA-3
C133 0.523 0.062-0.001 !       0.99 eA-3
Q134 0.484 0.326 0.389 !       0.98 eA-3
Q135 0.984 0.123 0.001 !       0.98 eA-3
Q136 0.891 0.301 0.488 !       0.97 eA-3
Q137 0.079 0.064 0.031 !       0.97 eA-3
Q138 0.687 0.591 0.406 !       0.97 eA-3
Q139 0.556 0.543 0.019 !       0.96 eA-3
Q140 0.842 0.267 0.341 !       0.96 eA-3
Q141 0.379 0.316 0.268 !       0.96 eA-3
Q142 0.046 0.186 0.140 !       0.96 eA-3
Q143 0.421 0.029 0.449 !       0.96 eA-3
Q144 0.468 0.372 0.424 !       0.95 eA-3
Q145 0.773 0.560 0.263 !       0.95 eA-3
Q146 0.712 0.591 0.327 !       0.95 eA-3
Q147 0.413 0.245 0.408 !       0.95 eA-3
Q148 0.977 0.521 0.374 !       0.94 eA-3
Q149 0.658 0.789 0.297 !       0.94 eA-3
Q150 0.859 0.236 0.264 !       0.94 eA-3
Q151 0.639 0.218 0.113 !       0.94 eA-3
Q152 0.968 0.437 0.361 !       0.94 eA-3
Q153 0.101 0.079 0.205 !       0.93 eA-3
Q154 0.625 0.431 0.015 !       0.93 eA-3
Q155 0.865 0.391 0.500 !       0.93 eA-3
Q156 0.655 0.810 0.361 !       0.93 eA-3
Q157 0.400 0.270 0.463 !       0.93 eA-3
Q158 0.692 0.671 0.237 !       0.93 eA-3
Q159 0.408 0.173 0.262 !       0.93 eA-3
Q160 0.147 0.674 0.483 !       0.93 eA-3
Q161 0.897 0.390 0.429 !       0.92 eA-3
Q162 0.578 0.463 0.074 !       0.92 eA-3
Q163 0.422 0.203 0.488 !       0.92 eA-3
Q164 0.096 0.027 0.112 !       0.92 eA-3
Q165 0.912 0.278 0.176 !       0.92 eA-3
Q166 0.990 0.061 0.104 !       0.92 eA-3
Q167 0.275 0.306 0.467 !       0.92 eA-3
Q168 0.211 0.874 0.093 !       0.91 eA-3
Q169 0.960 0.157 0.191 !       0.91 eA-3
Q170 0.461 0.242 0.108 !       0.91 eA-3
Q171 0.758 0.765 0.109 !       0.91 eA-3
Q172 0.897 0.141 0.287 !       0.90 eA-3
Q173 0.431 0.206 0.403 !       0.90 eA-3
Q174 0.444 0.189 0.487 !       0.90 eA-3
Q175 0.869 0.110 0.389 !       0.90 eA-3
Q176 0.593 0.720 0.389 !       0.90 eA-3
Q177 0.891 0.478 0.498 !       0.90 eA-3
Q178 0.376 0.125 0.325 !       0.89 eA-3
C179 0.517 0.855 0.063 !       0.89 eA-3
Q180 0.139 0.563 0.456 !       0.89 eA-3
Q181 0.555 0.684 0.454 !       0.89 eA-3
Q182 0.394 0.127 0.452 !       0.89 eA-3
Q183 0.580 0.954 0.482 !       0.89 eA-3
Q184 0.804 0.448 0.488 !       0.89 eA-3
Q185 0.102 0.780 0.218 !       0.89 eA-3
Q186 0.969 0.795 0.018 !       0.89 eA-3
Q187 0.702 0.495 0.263 !       0.89 eA-3
Q188 0.571 0.668 0.270 !       0.88 eA-3
Q189 0.850 0.564 0.325 !       0.88 eA-3
Q190 0.205 0.016 0.235 !       0.88 eA-3
Q191 0.010 0.030 0.058 !       0.88 eA-3
Q192 0.964 0.329 0.325 !       0.88 eA-3
Q193 0.796 0.561 0.221 !       0.88 eA-3
Q194 0.796 0.361 0.456 !       0.88 eA-3
Q195 0.782 0.550 0.483 !       0.88 eA-3
Q196 0.345 0.988 0.174 !       0.88 eA-3
Q197 0.868 0.459 0.203 !       0.88 eA-3
Q198 0.648 0.715 0.292 !       0.88 eA-3
Q199 0.154 0.826 0.172 !       0.87 eA-3
;
