# Supplementary material for: Crystal structure of bis­{1-[(E)-(2-meth­oxy­phen­yl)diazen­yl]naphthalen-2-olato-κ3 O,N 2,O′}copper(II) containing an unknown solvate
Source: Acta Crystallogr E Crystallogr Commun. 2015 Oct 31;71(Pt 11):m207–8. doi: 10.1107/S2056989015019817 (PMC4645079; doi:10.1107/S2056989015019817)
Supplement: Supplementary file 2 [file e-71-0m207-Isup2.hkl]

#
# h,k,l, Fc-squared, Fo-squared, sigma(Fo-squared), status flag
#
data_I
_shelx_title ' SIR92 run in space group P 21/c'
_shelx_refln_list_code          4
_shelx_F_calc_maximum      536.64
_exptl_crystal_F_000      2552.00
_reflns_d_resolution_high  0.6655

loop_
 _space_group_symop_operation_xyz
 'x, y, z'
 '-x, y+1/2, -z+1/2'
 '-x, -y, -z'
 'x, -y-1/2, z-1/2'

_cell_length_a    29.7492
_cell_length_b    12.5171
_cell_length_c    15.3565
_cell_angle_alpha  90.000
_cell_angle_beta   92.969
_cell_angle_gamma  90.000

_shelx_F_squared_multiplier     1.000

loop_
 _refln_index_h
 _refln_index_k
 _refln_index_l
 _refln_F_squared_calc
 _refln_F_squared_meas
 _refln_F_squared_sigma
 _refln_observed_status
   4   0   0     259080.27     245516.91      7556.48 o
   5   0   0      51165.79      49267.86       643.67 o
   6   0   0       1266.33       1328.33        59.52 o
   7   0   0       7997.42       7554.76       142.11 o
   8   0   0       6744.06       6424.50       136.10 o
   9   0   0        105.31        437.25        63.73 o
  10   0   0       8433.50       8990.27       175.35 o
  11   0   0       4760.27       5689.80       140.11 o
  12   0   0         44.13         66.04        65.46 o
  13   0   0       1091.78       1819.54        96.25 o
  14   0   0      13312.75      11059.04       217.12 o
  15   0   0        430.94        477.99        79.07 o
  16   0   0       2652.52       3843.46       138.89 o
  17   0   0       4945.62       5632.74       168.99 o
  18   0   0      23564.28      21799.63       368.46 o
  19   0   0         62.80        338.46        95.96 o
  20   0   0       3365.59       3061.51       192.32 o
  21   0   0      14512.85      14375.80       376.80 o
  22   0   0       1040.22       1530.02       149.18 o
  23   0   0      15805.90      15074.88       364.61 o
  24   0   0       4233.24       4270.17       214.23 o
  25   0   0         19.79        309.69       137.33 o
  26   0   0       5741.25       5239.21       247.51 o
  27   0   0        644.43        586.10       158.43 o
  28   0   0         11.53        277.42       152.32 o
  29   0   0       1557.04       1570.21       190.21 o
  30   0   0       3806.79       3182.46       233.04 o
  31   0   0         63.75        328.39       173.59 o
  32   0   0        630.43        946.88       187.82 o
  33   0   0       2602.07       3159.67       396.06 o
  34   0   0         12.49        -95.76       173.19 o
  35   0   0         15.61       -187.56       187.56 o
  36   0   0       2945.97       2851.54       266.84 o
  37   0   0         46.20        362.53       247.74 o
  38   0   0         43.01        135.05       245.72 o
  39   0   0         51.97       -214.85       314.50 o
  40   0   0         24.24         51.16       203.42 o
  41   0   0        220.61       -232.24       368.13 o
  42   0   0        326.95        796.61       455.64 o
  43   0   0         10.44        123.72       419.43 o
   3   1   0       1365.61       1432.40        55.54 o
   4   1   0       1256.58       1138.72        28.38 o
   5   1   0       1392.72       1327.24        34.67 o
   6   1   0         40.43        111.56        31.52 o
   7   1   0      10919.13       9743.92       117.12 o
   8   1   0        415.31        679.58        43.26 o
   9   1   0      11479.22      10839.51       134.35 o
  10   1   0      11421.84      11253.30       141.49 o
  11   1   0        186.00        295.82        45.58 o
  12   1   0        261.79        126.15        45.85 o
  13   1   0       1422.26       1201.99        61.14 o
  14   1   0       9011.31       8704.25       133.40 o
  15   1   0       2180.60       2478.76        79.70 o
  16   1   0       8050.33       7954.85       169.44 o
  17   1   0          9.33         28.20        52.13 o
  18   1   0       6530.37       6470.25       134.87 o
  19   1   0       3496.13       3521.48       120.42 o
  20   1   0       2295.21       2557.55       111.49 o
  21   1   0       3150.40       2781.24       118.06 o
  22   1   0       1363.96       1289.49        99.08 o
  23   1   0       5299.43       5337.98       205.81 o
  24   1   0        919.43       1205.86       104.70 o
  25   1   0       6249.46       5734.81       263.37 o
  26   1   0        250.39        173.48        95.19 o
  27   1   0        154.84        327.57       104.32 o
  28   1   0       3299.49       3178.08       155.14 o
  29   1   0         22.07        158.30       106.48 o
  30   1   0          5.17        231.10       114.11 o
  31   1   0       1767.18       1954.93       148.95 o
  32   1   0       3727.11       3306.54       174.51 o
  33   1   0          7.30        193.24       124.35 o
  34   1   0          1.81        176.57       140.30 o
  35   1   0          1.81        159.02       137.33 o
  36   1   0        592.16        493.47       142.38 o
  37   1   0        484.05        384.02       141.87 o
  38   1   0         71.01          7.24       153.13 o
  39   1   0         18.43         33.16       179.98 o
  40   1   0         74.18        153.20       224.00 o
  41   1   0         98.71        -83.59       188.58 o
  42   1   0        254.99        313.65       231.90 o
  43   1   0        422.37        699.36       318.98 o
  44   1   0         36.92       -105.61       422.44 o
   0   2   0        153.41        134.77        20.23 o
   1   2   0       2234.39       2431.85        34.14 o
   2   2   0       2630.96       2767.21        59.62 o
   3   2   0        146.90        138.03        21.36 o
   4   2   0       2016.25       1842.43        40.94 o
   5   2   0      17410.42      16674.75       157.01 o
   6   2   0      14789.67      14175.77       140.77 o
   7   2   0        275.48        473.34        37.60 o
   8   2   0         35.54        306.74        36.57 o
   9   2   0       4550.42       4335.86        79.04 o
  10   2   0        876.42        753.09        63.01 o
  11   2   0       2053.15       1886.19        61.31 o
  12   2   0         25.77         19.61        43.00 o
  13   2   0       2897.77       3263.95        82.05 o
  14   2   0        547.91        802.64        56.37 o
  15   2   0       7227.38       6523.47       126.02 o
  16   2   0         19.96         91.52        59.78 o
  17   2   0        450.98        507.70        81.31 o
  18   2   0          2.34        238.19        67.42 o
  19   2   0       2919.63       3202.89       116.40 o
  20   2   0       3401.62       3005.90       116.36 o
  21   2   0        875.41       1006.48        89.67 o
  22   2   0       1070.26       1137.85       115.38 o
  23   2   0        193.96        195.03        84.51 o
  24   2   0         27.68         70.46        85.31 o
  25   2   0          6.98        154.80        91.07 o
  26   2   0         23.42          7.31        92.93 o
  27   2   0        464.47        478.64       106.84 o
  28   2   0         24.72        122.16       100.65 o
  29   2   0        974.63        836.67       176.78 o
  30   2   0          0.71         54.51       110.50 o
  31   2   0        193.72        257.32       116.09 o
  32   2   0        502.28        583.46       125.54 o
  33   2   0        681.95        785.98       137.60 o
  34   2   0        105.85        108.66       124.63 o
  35   2   0          2.86         58.51       128.94 o
  36   2   0       1250.12       1319.51       157.89 o
  37   2   0         22.00        289.04       194.00 o
  38   2   0        135.21        251.69       187.28 o
  39   2   0         29.82        262.52       359.08 o
  40   2   0        196.67        258.63       275.04 o
  41   2   0         37.79        295.68       228.88 o
  42   2   0         22.68        233.24       229.94 o
  43   2   0          6.42       -280.10       345.50 o
  44   2   0         34.81       -144.84       440.55 o
   1   3   0       7505.31       8372.92        97.60 o
   2   3   0        488.37        540.64        34.47 o
   3   3   0        814.12        815.41        30.29 o
   4   3   0      14550.84      13948.19       157.69 o
   5   3   0       1566.05       1671.44        47.30 o
   6   3   0        605.43        634.74        39.39 o
   7   3   0         41.84        133.60        38.02 o
   8   3   0      30213.08      28065.21       299.14 o
   9   3   0      14094.55      14577.91       176.82 o
  10   3   0      18849.27      18575.01       218.44 o
  11   3   0       7663.74       7894.65       133.51 o
  12   3   0       5154.82       5466.02       109.04 o
  13   3   0      19569.92      19323.42       237.21 o
  14   3   0         99.77         93.20        49.82 o
  15   3   0       5447.28       5778.96       126.97 o
  16   3   0       2904.45       3013.88        99.87 o
  17   3   0       3045.47       2684.10       100.14 o
  18   3   0       1833.13       1793.94        90.82 o
  19   3   0        409.15        383.62        99.80 o
  20   3   0       2254.53       2106.06       102.53 o
  21   3   0        213.37        296.03        76.00 o
  22   3   0       5785.03       5363.29       154.21 o
  23   3   0       3290.17       3474.58       161.93 o
  24   3   0        379.87        420.88        91.57 o
  25   3   0         10.82         96.68        88.05 o
  26   3   0       2001.87       1979.23       126.27 o
  27   3   0        420.71        446.98       101.49 o
  28   3   0       2293.40       2136.68       135.20 o
  29   3   0        639.46        657.49       113.21 o
  30   3   0          0.41        120.40       109.08 o
  31   3   0        904.92       1072.60       127.74 o
  32   3   0         85.17         43.46       112.50 o
  33   3   0          0.36        -32.82       115.92 o
  34   3   0        723.42        740.46       135.30 o
  35   3   0        293.24        186.81       171.78 o
  36   3   0         48.96         32.48       194.04 o
  37   3   0         26.84        -50.36       191.63 o
  38   3   0        247.46         58.23       213.03 o
  39   3   0        207.66        776.08       207.05 o
  40   3   0        419.80        688.80       291.10 o
  41   3   0        156.19        345.15       439.04 o
  42   3   0        127.89        397.23       297.18 o
  43   3   0        415.61        902.22       437.53 o
  44   3   0        113.09         75.44       401.32 o
   0   4   0        298.74        385.88        47.08 o
   1   4   0        504.31        631.93        33.88 o
   2   4   0       1243.49       1327.22        40.99 o
   3   4   0        735.16        746.08        32.71 o
   4   4   0         36.73         64.82        28.64 o
   5   4   0       6913.48       7390.17       113.37 o
   6   4   0       1647.60       1738.44        60.28 o
   7   4   0        595.77        607.06        43.39 o
   8   4   0       1124.81       1195.52        73.41 o
   9   4   0       4459.21       4969.61       114.57 o
  10   4   0        144.51        163.28        42.99 o
  11   4   0       1554.27       1750.99        60.02 o
  12   4   0       8135.10       8720.79       122.10 o
  13   4   0        603.00        706.32        54.17 o
  14   4   0        343.34        470.54        67.95 o
  15   4   0       3256.20       3366.76        97.81 o
  16   4   0        624.23        588.20        62.29 o
  17   4   0       2661.99       2929.92       118.53 o
  18   4   0        118.43         62.92        62.52 o
  19   4   0        278.70        304.37        75.51 o
  20   4   0        420.41        450.30        73.66 o
  21   4   0        833.35        778.77        90.68 o
  22   4   0       1356.47       1358.63       107.06 o
  23   4   0         25.05        -56.50        70.47 o
  24   4   0        567.23        511.33        82.99 o
  25   4   0       2182.90       2067.10       119.75 o
  26   4   0        496.22        616.15       100.45 o
  27   4   0         96.38         45.21        94.35 o
  28   4   0         97.32        129.42        97.06 o
  29   4   0         27.93        264.74       144.84 o
  30   4   0          0.98        -99.31        99.31 o
  31   4   0          2.76         61.34       139.44 o
  32   4   0        236.88        113.10       133.76 o
  33   4   0         10.54       -153.26       153.26 o
  34   4   0         58.72        129.17       217.33 o
  35   4   0        144.98        -47.06       170.64 o
  36   4   0         75.29         -4.28       197.05 o
  37   4   0          8.97       -197.90       197.90 o
  38   4   0         32.91         -2.10       211.60 o
  39   4   0          2.67        413.61       229.24 o
  40   4   0          3.96       -185.99       185.99 o
  41   4   0          0.60        163.06       202.99 o
  42   4   0          4.71        253.62       286.83 o
  43   4   0         74.39        283.68       245.69 o
   1   5   0       4776.72       4670.29        81.18 o
   2   5   0        241.01        199.16        33.22 o
   3   5   0       1960.34       2081.42        79.51 o
   4   5   0       4880.40       4825.23       112.90 o
   5   5   0      15114.35      15843.04       180.35 o
   6   5   0         53.33         67.45        45.05 o
   7   5   0       9417.07      10111.20       149.60 o
   8   5   0      19499.99      19320.18       272.63 o
   9   5   0         35.05         52.80        56.12 o
  10   5   0       3513.68       3083.47        86.26 o
  11   5   0      10601.05      10856.04       193.25 o
  12   5   0       5197.96       5344.44       132.62 o
  13   5   0       2338.82       2154.38        76.40 o
  14   5   0        811.73        959.80        63.48 o
  15   5   0       1001.97        968.89        89.33 o
  16   5   0       1683.86       1662.94        73.79 o
  17   5   0       2028.87       2050.23        75.67 o
  18   5   0        643.26        688.59        60.92 o
  19   5   0        984.94       1035.44        69.38 o
  20   5   0        477.70        510.22        64.65 o
  21   5   0        350.30        373.78        66.36 o
  22   5   0        476.23        443.12        71.52 o
  23   5   0        491.09        472.97        74.59 o
  24   5   0       4933.10       4701.86       188.69 o
  25   5   0       2065.51       2156.23       108.61 o
  26   5   0        880.56       1208.16       105.43 o
  27   5   0       1696.64       1503.14       115.63 o
  28   5   0       3129.65       2881.45       141.14 o
  29   5   0        771.12        565.03       123.68 o
  30   5   0        321.89        116.44       151.29 o
  31   5   0        661.68        531.69       167.72 o
  32   5   0         35.52        -47.41       156.81 o
  33   5   0         86.60        256.13       172.37 o
  34   5   0         36.95        -63.53       169.47 o
  35   5   0        500.71        595.00       190.16 o
  36   5   0        104.49        114.56       184.78 o
  37   5   0         17.24        343.27       191.24 o
  38   5   0        173.77       -133.41       211.72 o
  39   5   0         36.45        187.78       224.87 o
  40   5   0         22.39        -35.65       220.65 o
  41   5   0         50.30         96.97       230.24 o
  42   5   0        184.95        246.45       301.54 o
  43   5   0        143.68        538.84       303.37 o
   0   6   0         35.44         74.81        52.89 o
   1   6   0       8739.34       8363.01       141.94 o
   2   6   0      10723.69      11393.11       152.49 o
   3   6   0       8599.63       7841.39       128.85 o
   4   6   0        172.06        390.67        49.63 o
   5   6   0         16.97         35.65        40.20 o
   6   6   0       7615.87       6219.21       106.45 o
   7   6   0       3821.36       4282.11        94.53 o
   8   6   0        971.30        811.23        64.32 o
   9   6   0       2639.61       2691.63       105.30 o
  10   6   0       3672.19       3084.11       141.11 o
  11   6   0       5645.59       5541.03       150.64 o
  12   6   0       3596.80       3387.63       155.80 o
  13   6   0        168.77        319.62        58.54 o
  14   6   0         12.27        190.33        60.24 o
  15   6   0       5550.97       5087.24       138.25 o
  16   6   0          1.40          2.82        44.71 o
  17   6   0       1031.11        955.65        84.57 o
  18   6   0       4026.94       4211.14       117.09 o
  19   6   0       6288.00       6115.92       143.79 o
  20   6   0       1455.89       1524.56        89.66 o
  21   6   0        974.67        873.51        83.83 o
  22   6   0       1102.10        936.45        91.99 o
  23   6   0         73.33        257.20        64.45 o
  24   6   0       3244.87       3300.52       135.62 o
  25   6   0        205.00        122.61       107.61 o
  26   6   0        461.91        369.25       152.00 o
  27   6   0       2667.25       2476.22       189.44 o
  28   6   0        499.89        553.34       154.83 o
  29   6   0        518.98        522.88       157.37 o
  30   6   0        177.95         76.11       152.85 o
  31   6   0          5.13         27.25       151.82 o
  32   6   0        639.51        394.62       170.25 o
  33   6   0       1286.95       1565.86       324.47 o
  34   6   0        148.17        236.08       174.69 o
  35   6   0        689.49        718.81       271.13 o
  36   6   0        388.97        326.06       193.40 o
  37   6   0          7.65       -305.98       308.71 o
  38   6   0        473.16        314.14       223.83 o
  39   6   0        257.71       -123.24       219.22 o
  40   6   0        206.70        370.52       239.36 o
  41   6   0         79.07       -272.25       272.25 o
  42   6   0        186.82        470.36       298.62 o
   1   7   0       1791.81       1764.71        67.96 o
   2   7   0        734.98        664.04        56.71 o
   3   7   0       1722.54       1749.27        67.40 o
   4   7   0       3920.27       4047.25       105.53 o
   5   7   0        617.24        952.17        55.22 o
   6   7   0       1367.77       1259.61        57.64 o
   7   7   0       9612.43       9279.08       217.14 o
   8   7   0       6703.38       6838.07       149.70 o
   9   7   0       1583.18       1620.57        86.55 o
  10   7   0       3048.91       3053.50       134.53 o
  11   7   0        878.21        921.51        84.18 o
  12   7   0       1542.68       1559.44       129.18 o
  13   7   0       4578.26       4125.24       268.72 o
  14   7   0          9.76        111.44        79.78 o
  15   7   0         40.28        119.14        57.30 o
  16   7   0         32.29        222.88        65.40 o
  17   7   0       1444.76       1290.09        88.74 o
  18   7   0        119.10        154.80        72.33 o
  19   7   0          3.10        -69.85        69.85 o
  20   7   0        297.77        140.95        81.31 o
  21   7   0        996.11        965.05       100.96 o
  22   7   0         52.48         25.89       106.04 o
  23   7   0        298.41        258.23       123.51 o
  24   7   0        637.80        692.90       139.22 o
  25   7   0         29.66         28.86       129.35 o
  26   7   0        350.73        381.36       141.49 o
  27   7   0       1458.39       1396.45       170.28 o
  28   7   0          0.45       -138.87       138.87 o
  29   7   0          7.53        153.54       151.14 o
  30   7   0        142.27        319.82       159.19 o
  31   7   0       1204.57        892.32       263.06 o
  32   7   0        177.91        389.73       173.36 o
  33   7   0         58.26         55.79       165.38 o
  34   7   0        335.67        133.81       175.42 o
  35   7   0        147.19       -169.92       181.89 o
  36   7   0        145.09        347.67       213.35 o
  37   7   0         36.40         23.47       206.01 o
  38   7   0        383.47        575.93       289.80 o
  39   7   0          3.77        609.53       422.44 o
  40   7   0        112.24        156.91       407.36 o
  41   7   0         49.99         60.35       298.71 o
   0   8   0      12962.12      12324.87       320.39 o
   1   8   0        263.47        145.74        50.62 o
   2   8   0        343.12        370.02        48.10 o
   3   8   0       1551.97       1695.50       129.72 o
   4   8   0       7287.39       7116.44       154.02 o
   5   8   0      25399.53      24281.27       364.91 o
   6   8   0        503.69        644.57        66.74 o
   7   8   0       5377.11       5489.40       172.64 o
   8   8   0       1226.74       1387.51       108.38 o
   9   8   0      13789.10      13309.02       291.47 o
  10   8   0       3211.96       3532.28       120.45 o
  11   8   0        495.89        574.66        74.85 o
  12   8   0       2623.05       2875.20       122.24 o
  13   8   0        794.88        897.58       129.35 o
  14   8   0       3022.43       2872.01       166.63 o
  15   8   0          7.11         -4.02        83.95 o
  16   8   0        344.06        301.12        94.22 o
  17   8   0       1073.47       1403.54       120.46 o
  18   8   0       1757.59       1774.48       196.43 o
  19   8   0        314.77        306.56        73.24 o
  20   8   0        114.93        161.74       148.52 o
  21   8   0       5552.34       5339.73       209.97 o
  22   8   0        478.46        611.11       128.39 o
  23   8   0        724.40        625.24       132.97 o
  24   8   0        113.73        171.78       128.48 o
  25   8   0       2499.89       2138.72       174.65 o
  26   8   0         69.89        191.39       131.94 o
  27   8   0        490.25        633.62       154.39 o
  28   8   0         37.64        -17.44       141.31 o
  29   8   0         75.46        107.91       150.09 o
  30   8   0       1357.82       1614.73       190.63 o
  31   8   0         78.33        242.25       164.12 o
  32   8   0        237.44        -55.63       173.78 o
  33   8   0         23.43        240.47       212.67 o
  34   8   0        362.48        296.26       226.41 o
  35   8   0        672.98        686.45       246.99 o
  36   8   0        152.58        312.29       283.12 o
  37   8   0         58.11        494.86       413.39 o
  38   8   0        515.93        811.04       318.08 o
  39   8   0       1003.14        460.97       549.18 o
  40   8   0         34.11       -208.20       425.46 o
   1   9   0       1403.75       1388.20        65.02 o
   2   9   0      20127.17      18313.76       252.35 o
   3   9   0        778.96        846.03        75.36 o
   4   9   0        966.80        965.08        76.52 o
   5   9   0       2125.05       2397.02       120.11 o
   6   9   0       1421.32       1461.01        81.42 o
   7   9   0      23948.20      22281.36       384.57 o
   8   9   0       1747.78       1890.89       128.06 o
   9   9   0       1367.69       1532.88       123.28 o
  10   9   0       2357.40       2958.26       154.77 o
  11   9   0      13692.06      13207.48       359.86 o
  12   9   0      15942.70      15700.40       283.92 o
  13   9   0        318.51        287.98        78.21 o
  14   9   0       4811.12       4967.40       163.81 o
  15   9   0       5367.56       5469.79       342.76 o
  16   9   0       6838.49       6733.04       202.96 o
  17   9   0        952.14        957.95       112.45 o
  18   9   0       1078.24       1356.12       160.64 o
  19   9   0       6736.74       6618.95       298.34 o
  20   9   0         57.34         11.05       105.23 o
  21   9   0         28.14         44.00       109.00 o
  22   9   0         37.37         -7.78       115.26 o
  23   9   0       1273.90       1367.61       151.95 o
  24   9   0          1.93        179.33       159.84 o
  25   9   0        868.44        976.66       185.91 o
  26   9   0         33.59        -54.01       163.98 o
  27   9   0         12.02       -101.13       173.22 o
  28   9   0        787.58        571.56       249.22 o
  29   9   0        519.21        623.73       234.91 o
  30   9   0        357.94        689.53       211.03 o
  31   9   0        299.25        308.72       204.74 o
  32   9   0        650.51        486.02       219.07 o
  33   9   0        461.72        386.96       224.08 o
  34   9   0        978.68        703.97       246.94 o
  35   9   0         87.85        684.03       286.92 o
  36   9   0        543.53        126.08       284.84 o
  37   9   0       1035.66        753.82       317.38 o
  38   9   0         28.54         29.05       298.35 o
  39   9   0        113.91        293.98       247.22 o
   0  10   0         58.66        257.94        73.44 o
   1  10   0       4552.36       4295.82       104.63 o
   2  10   0       1594.19       1589.82       126.63 o
   3  10   0        154.13        141.62        60.00 o
   4  10   0         55.97         -7.31        58.26 o
   5  10   0        374.79        293.70        68.92 o
   6  10   0        324.49        396.75        67.73 o
   7  10   0       3493.97       3426.06       113.96 o
   8  10   0       1688.56       1417.09       125.29 o
   9  10   0       6058.22       5746.12       290.39 o
  10  10   0         26.03         21.05       142.94 o
  11  10   0        549.99        605.51       118.93 o
  12  10   0       2411.28       2426.14       162.56 o
  13  10   0         10.22        188.54       118.46 o
  14  10   0       8939.82       8841.38       283.87 o
  15  10   0        628.33        607.20       135.45 o
  16  10   0        168.57        210.32       132.38 o
  17  10   0        264.81         30.79       132.48 o
  18  10   0         62.04        180.73       137.76 o
  19  10   0        336.07        461.39       153.82 o
  20  10   0       1284.62       1159.81       175.28 o
  21  10   0        317.88        420.17       160.81 o
  22  10   0          0.70        -41.28       153.63 o
  23  10   0         95.27        132.04       163.59 o
  24  10   0       1009.81       1205.51       197.69 o
  25  10   0        719.99        822.23       193.38 o
  26  10   0       1303.43       1133.28       207.89 o
  27  10   0          2.88         46.89       181.05 o
  28  10   0         15.94        -63.36       265.28 o
  29  10   0        405.48        -84.56       380.52 o
  30  10   0        576.01        418.17       211.32 o
  31  10   0         33.23        141.22       209.76 o
  32  10   0          5.33         63.50       301.53 o
  33  10   0          0.17       -334.94       334.94 o
  34  10   0          7.32        102.08       269.40 o
  35  10   0        129.98        250.75       289.97 o
  36  10   0        121.49        -99.58       398.30 o
  37  10   0        375.20        469.38       363.60 o
   1  11   0        385.05        409.97        56.56 o
   2  11   0        258.07        343.59        67.57 o
   3  11   0          5.36        146.54        63.83 o
   4  11   0       1990.64       2250.49       128.76 o
   5  11   0        340.54        494.79        72.37 o
   6  11   0        576.49        568.46        70.35 o
   7  11   0          0.37         52.26        56.22 o
   8  11   0       5657.11       5582.09       259.64 o
   9  11   0       2611.91       2537.63       163.40 o
  10  11   0        429.60        445.26       202.39 o
  11  11   0         16.74        -22.46       110.92 o
  12  11   0       1080.49       1065.56       244.57 o
  13  11   0       1484.41       1369.83       155.54 o
  14  11   0       1224.70       1101.77       153.69 o
  15  11   0        122.50         18.80       182.62 o
  16  11   0        378.93        472.79       143.66 o
  17  11   0       4764.09       4778.27       243.02 o
  18  11   0        278.68        270.88       147.60 o
  19  11   0         68.19        184.74       150.18 o
  20  11   0        712.56        752.97       170.71 o
  21  11   0         35.14         94.75       158.31 o
  22  11   0       1355.40       1423.15       199.62 o
  23  11   0         83.00         16.15       163.36 o
  24  11   0         60.52        145.74       170.24 o
  25  11   0        271.53        277.38       182.19 o
  26  11   0         22.79       -173.68       173.68 o
  27  11   0         13.02       -203.06       219.56 o
  28  11   0        251.18        236.44       346.82 o
  29  11   0        640.32        580.19       214.54 o
  30  11   0          6.45        299.66       212.29 o
  31  11   0         10.86         44.95       245.88 o
  32  11   0         85.55        -47.82       431.50 o
  33  11   0          9.15       -104.41       405.85 o
  34  11   0         64.53       -219.51       219.51 o
  35  11   0          2.10         96.58       232.34 o
  36  11   0        216.12        140.20       237.66 o
   0  12   0        346.98        330.89       257.99 o
   1  12   0        576.41        727.66        92.70 o
   2  12   0         55.35         -4.14        78.15 o
   3  12   0       1406.63       1402.47       105.09 o
   4  12   0        124.29        143.03        78.66 o
   5  12   0        813.62        878.67        91.42 o
   6  12   0       4065.74       4129.02       204.80 o
   7  12   0        810.36        975.39       113.68 o
   8  12   0        173.80         90.53        98.73 o
   9  12   0        213.58        214.78       104.18 o
  10  12   0        518.14        648.47       114.13 o
  11  12   0         12.42        -34.36       102.77 o
  12  12   0        652.28        656.89       186.12 o
  13  12   0         48.86       -166.37       176.48 o
  14  12   0          1.32         94.51       133.63 o
  15  12   0        768.78        756.81       154.35 o
  16  12   0         11.01         -8.20       136.50 o
  17  12   0        282.82        116.05       162.54 o
  18  12   0        169.88         35.53       148.96 o
  19  12   0        269.49        283.99       163.05 o
  20  12   0       1538.44       1650.78       271.03 o
  21  12   0          3.86        104.45       289.74 o
  22  12   0         28.46       -132.98       163.72 o
  23  12   0         44.09        -69.65       171.02 o
  24  12   0        587.59        905.75       204.00 o
  25  12   0          5.71        185.73       287.02 o
  26  12   0        147.23       -106.96       178.83 o
  27  12   0       1092.57        955.77       225.91 o
  28  12   0          1.27       -237.32       237.32 o
  29  12   0        216.94        317.42       253.88 o
  30  12   0        149.58        626.56       222.74 o
  31  12   0          1.08        178.00       215.84 o
  32  12   0         15.34       -181.05       260.31 o
  33  12   0          3.06        205.00       226.44 o
  34  12   0          4.17         22.73       275.56 o
   1  13   0        638.14        628.20        98.20 o
   2  13   0        126.63          1.84       116.72 o
   3  13   0          0.78        -80.15        80.15 o
   4  13   0        222.50        246.49       114.48 o
   5  13   0        153.27        140.40       112.53 o
   6  13   0        178.53        344.61       141.39 o
   7  13   0        112.23        100.54       116.42 o
   8  13   0        380.15        383.65       127.42 o
   9  13   0       1695.91       1721.83       160.56 o
  10  13   0         13.02         17.05       106.20 o
  11  13   0        375.99        384.90       138.50 o
  12  13   0         74.04        -30.86       110.43 o
  13  13   0        957.60        815.87       132.42 o
  14  13   0         90.19         12.73       118.50 o
  15  13   0        104.26         59.87       187.71 o
  16  13   0         16.93        132.90       126.07 o
  17  13   0        147.17        198.85       155.05 o
  18  13   0         26.83        -48.49       128.96 o
  19  13   0        331.78        461.08       187.71 o
  20  13   0         17.57        -40.52       143.05 o
  21  13   0         55.79        241.35       149.13 o
  22  13   0          2.65        216.37       154.76 o
  23  13   0         72.51        199.98       162.22 o
  24  13   0        458.24        342.55       169.59 o
  25  13   0          1.01         24.84       161.63 o
  26  13   0          4.72        -90.39       165.71 o
  27  13   0         32.68       -186.29       186.29 o
  28  13   0         75.79        172.31       199.15 o
  29  13   0         31.02       -286.11       322.31 o
  30  13   0          3.53       -142.08       247.39 o
  31  13   0          1.70       -205.80       205.80 o
  32  13   0         25.08       -108.44       268.89 o
   0  14   0        278.86        105.61       196.13 o
   1  14   0        821.54       1026.03       132.33 o
   2  14   0        657.97        657.27       126.96 o
   3  14   0        490.35        540.64       124.26 o
   4  14   0         18.14        122.13       112.81 o
   5  14   0          8.95        -14.17       137.05 o
   6  14   0       2915.08       2772.36       184.44 o
   7  14   0         49.03        -75.62       121.73 o
   8  14   0        627.21        626.99       214.64 o
   9  14   0        106.50       -122.81       122.81 o
  10  14   0       1344.26       1283.33       165.47 o
  11  14   0        291.28        409.21       146.21 o
  12  14   0       1129.50        646.73       165.95 o
  13  14   0        123.88        -42.18       140.25 o
  14  14   0          0.13        -11.21       161.15 o
  15  14   0       1883.29       1761.40       169.39 o
  16  14   0        224.48        107.08       133.14 o
  17  14   0         36.10       -117.79       151.13 o
  18  14   0        203.33        394.29       150.48 o
  19  14   0        785.37        652.80       157.67 o
  20  14   0        476.77        706.23       224.26 o
  21  14   0        299.60        478.70       162.98 o
  22  14   0         68.18        259.15       176.39 o
  23  14   0         70.36         14.81       159.98 o
  24  14   0        641.58        784.14       184.31 o
  25  14   0          2.40        -32.73       185.49 o
  26  14   0        618.24        551.51       209.20 o
  27  14   0         39.77        -61.89       196.68 o
  28  14   0        101.05         98.23       201.57 o
  29  14   0         34.07        -68.69       245.12 o
   1  15   0       2872.29       3438.83       245.34 o
   2  15   0          1.46        -68.98       256.48 o
   3  15   0        135.36         15.19       203.68 o
   4  15   0        517.86        315.75       159.85 o
   5  15   0        218.81        164.72       128.12 o
   6  15   0        428.34        441.89       140.18 o
   7  15   0         49.14       -128.01       128.01 o
   8  15   0        353.78         31.03       248.01 o
   9  15   0        482.23         14.04       137.55 o
  10  15   0        613.08        432.92       174.59 o
  11  15   0        128.30        115.06       147.39 o
  12  15   0         22.75         62.54       147.22 o
  13  15   0       1012.64        966.06       171.36 o
  14  15   0         12.81          2.14       152.44 o
  15  15   0         32.30        -20.49       158.69 o
  16  15   0        155.47        234.95       166.62 o
  17  15   0        822.89       1087.83       196.96 o
  18  15   0        444.12        287.86       172.47 o
  19  15   0        386.66        441.93       184.47 o
  20  15   0        172.09        175.11       302.96 o
  21  15   0        307.00        289.31       195.54 o
  22  15   0        816.97        850.11       212.10 o
  23  15   0        268.99        705.56       313.82 o
  24  15   0         16.99       -211.09       217.35 o
  25  15   0         13.92        -20.92       330.41 o
  26  15   0        563.06        419.43       256.04 o
   0  16   0       1550.41       1119.48       295.71 o
   1  16   0       1100.78        927.12       289.68 o
   2  16   0          2.71        105.47       163.21 o
   3  16   0        172.37        179.54       168.56 o
   4  16   0          5.38        -81.35       160.83 o
   5  16   0        570.50        499.35       292.69 o
   6  16   0        195.50        -75.49       165.35 o
   7  16   0         26.90         26.97       168.20 o
   8  16   0          4.26         21.83       172.79 o
   9  16   0         82.71        215.02       186.69 o
  10  16   0        551.86        658.94       171.79 o
  11  16   0         45.05        377.53       165.25 o
  12  16   0        187.66        134.45       163.56 o
  13  16   0         59.78       -123.37       160.11 o
  14  16   0        211.01        109.77       165.14 o
  15  16   0         13.90        123.46       168.30 o
  16  16   0        230.19          4.67       174.33 o
  17  16   0          3.07        111.14       175.80 o
  18  16   0        120.56        109.92       182.01 o
  19  16   0         72.39         63.32       187.16 o
  20  16   0        391.10        710.40       416.41 o
  21  16   0        145.29       -208.81       208.81 o
  22  16   0         74.65        389.25       347.01 o
  23  16   0          5.24         45.26       328.90 o
   1  17   0        153.94        -27.16       259.50 o
   2  17   0       1952.63       2145.52       255.61 o
   4  17   0        175.69        353.04       268.55 o
   5  17   0         76.02       -171.16       182.56 o
   6  17   0        103.06        253.47       259.50 o
   7  17   0       2362.06       2507.51       380.20 o
   8  17   0         33.21        -90.49       197.64 o
   9  17   0         30.39        -66.22       200.26 o
  10  17   0        449.19        283.10       208.02 o
  11  17   0       1541.88       1302.34       472.23 o
  12  17   0        368.06        474.82       207.50 o
  13  17   0         51.39          8.13       195.74 o
  14  17   0        179.37        247.17       319.85 o
  15  17   0        152.55       -199.48       204.50 o
  16  17   0        366.77        225.65       219.10 o
  17  17   0        114.27        -47.69       292.69 o
  18  17   0          7.80        340.97       322.87 o
   1  18   0          6.29         51.30       280.62 o
   2  18   0         16.88       -162.94       259.50 o
   4  18   0       1072.81        856.96       310.80 o
   5  18   0        253.99        446.58       310.80 o
   9  18   0        540.70        443.57       307.78 o
  10  18   0          4.03        -30.17       286.66 o
  11  18   0         14.58        -60.35       277.61 o
 -44   1   1         12.06        200.22       531.07 o
 -43   1   1         79.27        380.20       413.39 o
 -42   1   1        180.42        196.42       236.98 o
 -41   1   1          0.03        -77.47       218.71 o
 -40   1   1        420.34        507.79       170.14 o
 -39   1   1        201.28          8.48       255.82 o
 -38   1   1         66.01       -142.59       142.59 o
 -37   1   1        136.76        238.19       145.07 o
 -36   1   1        100.97        -79.24       128.62 o
 -35   1   1        111.37        111.15       128.84 o
 -34   1   1        429.49        431.53       132.85 o
 -33   1   1        959.41        818.25       136.27 o
 -32   1   1        401.64        307.39       125.86 o
 -31   1   1        701.93        720.14       127.64 o
 -30   1   1        761.98        870.23       126.16 o
 -29   1   1        542.37        701.10       118.98 o
 -28   1   1        177.52        128.30       104.15 o
 -27   1   1        782.97        877.49       113.37 o
 -26   1   1          3.53         48.69        93.68 o
 -25   1   1          7.91         59.01        90.36 o
 -24   1   1        163.28        164.71        88.40 o
 -23   1   1        629.23        588.36        91.38 o
 -22   1   1       5322.99       5309.71       155.01 o
 -21   1   1        153.22        148.88        69.53 o
 -20   1   1        155.74        203.81        66.95 o
 -19   1   1       8827.63       8555.58       158.70 o
 -18   1   1        697.09        944.88        85.73 o
 -17   1   1       2806.20       2488.22       101.08 o
 -16   1   1        411.95        405.42        56.92 o
 -15   1   1       5569.49       5253.81       109.26 o
 -14   1   1       2077.94       2084.94        73.64 o
 -13   1   1        521.76        529.55        53.32 o
 -12   1   1        275.92        235.56        47.55 o
 -11   1   1       4075.38       4825.46        93.42 o
 -10   1   1      14449.95      15202.41       176.37 o
  -9   1   1        152.21        342.78        43.93 o
  -8   1   1       5731.42       6151.78        93.56 o
  -7   1   1      14851.42      14773.16       161.68 o
  -6   1   1       9372.41       8805.49       106.62 o
  -5   1   1       3169.09       3716.02        61.49 o
  -4   1   1       7086.16       6985.33        73.33 o
  -3   1   1        968.21       1029.72        46.72 o
   1   1   1         38.61          7.63        13.26 o
   3   1   1      53864.16      52739.28       596.52 o
   4   1   1         80.25        145.58        30.44 o
   5   1   1       1600.38       1999.04        50.29 o
   6   1   1      22668.42      23053.30       244.84 o
   7   1   1       1093.33       1232.09        50.47 o
   8   1   1        393.59        335.89        48.14 o
   9   1   1       5603.65       5959.40       109.84 o
  10   1   1         38.47        102.94        50.47 o
  11   1   1        816.75        935.82       110.20 o
  12   1   1        251.19        347.13        56.62 o
  13   1   1      20833.57      19555.67       288.18 o
  14   1   1          7.23        294.01        61.40 o
  15   1   1       2929.09       2998.50       100.52 o
  16   1   1        771.15       1181.44        77.61 o
  17   1   1      16746.48      15459.54       253.25 o
  18   1   1         82.47        294.78        70.62 o
  19   1   1         81.89        136.76        70.03 o
  20   1   1       3640.55       3628.77       126.18 o
  21   1   1       3609.19       3251.26       125.17 o
  22   1   1        999.21       1216.71       116.60 o
  23   1   1       7366.06       7171.35       181.57 o
  24   1   1       7597.84       7144.62       186.82 o
  25   1   1          7.25        271.01        94.63 o
  26   1   1       3360.41       3325.37       185.34 o
  27   1   1        843.65        665.82       109.48 o
  28   1   1        145.48        302.98       129.81 o
  29   1   1       5352.10       5159.93       187.64 o
  30   1   1        149.79        481.89       117.13 o
  31   1   1        431.38        311.55       119.04 o
  32   1   1        367.26        470.75       127.57 o
  33   1   1         58.02         61.70       119.43 o
  34   1   1        123.71        -18.21       121.62 o
  35   1   1       1007.16       1075.09       149.56 o
  36   1   1        244.73        416.14       199.18 o
  37   1   1          2.16        128.51       149.84 o
  38   1   1        120.13         89.60       156.83 o
  39   1   1         14.94       -108.02       207.77 o
  40   1   1        259.79        318.00       192.50 o
  41   1   1         72.70         58.37       229.77 o
  42   1   1         22.72          4.77       230.85 o
  43   1   1        174.14         17.76       298.35 o
  44   1   1        238.03         39.23       425.46 o
 -44   2   1        184.54        392.21       301.54 o
 -43   2   1        427.60        343.27       247.84 o
 -42   2   1        334.04         92.37       606.51 o
 -41   2   1        267.62        251.02       250.87 o
 -40   2   1          0.68        292.57       644.23 o
 -39   2   1         32.20        154.37       208.18 o
 -38   2   1        244.23         62.07       157.35 o
 -37   2   1        205.32        149.45       134.24 o
 -36   2   1         75.93         72.45       132.22 o
 -35   2   1          6.55         45.77       179.48 o
 -34   2   1         62.42        160.12       124.54 o
 -33   2   1        165.46         23.74       122.98 o
 -32   2   1        185.32        291.26       122.81 o
 -31   2   1        228.88        258.37       116.29 o
 -30   2   1        154.85        119.34       110.84 o
 -29   2   1       2655.29       2935.89       178.34 o
 -28   2   1         25.78        323.53       111.55 o
 -27   2   1        309.88        216.80       101.15 o
 -26   2   1        981.95        966.14       110.41 o
 -25   2   1        339.30        437.63        96.82 o
 -24   2   1       1387.35       1690.77       114.07 o
 -23   2   1       1247.66       1191.53       103.52 o
 -22   2   1       8100.88       7848.96       165.86 o
 -21   2   1       2271.26       3026.25       109.95 o
 -20   2   1      10898.53      11280.08       188.30 o
 -19   2   1        568.57        640.76        69.49 o
 -18   2   1        326.82        420.70        62.92 o
 -17   2   1      16783.99      16076.68       234.21 o
 -16   2   1        591.83       1044.05        65.58 o
 -15   2   1         16.28        160.87        50.14 o
 -14   2   1        114.44        190.19        49.79 o
 -13   2   1       1077.57       1660.42        64.86 o
 -12   2   1      14981.26      13826.27       170.20 o
 -11   2   1         19.77         18.56        41.70 o
 -10   2   1       3509.73       3537.55        78.18 o
  -9   2   1       2996.21       3074.29        70.77 o
  -8   2   1      18696.15      17466.82       187.82 o
  -7   2   1       1484.00       1479.88        47.73 o
  -6   2   1       6847.93       6885.77        90.33 o
  -5   2   1        296.62        250.62        32.18 o
  -4   2   1       7357.85       7481.04        90.60 o
  -3   2   1      29611.19      29230.00       256.69 o
  -2   2   1       9296.49       9597.19        94.39 o
  -1   2   1      19952.56      20901.04       200.92 o
   0   2   1       2789.50       3151.43        51.94 o
   1   2   1     110140.02     108863.59      1135.36 o
   2   2   1       1517.62       1704.85        87.26 o
   3   2   1       1623.95       2093.34        76.99 o
   4   2   1        360.59        290.13        28.18 o
   5   2   1       3851.86       4770.46        71.37 o
   6   2   1      31487.43      29276.80       280.76 o
   7   2   1       2819.70       2311.82        55.42 o
   8   2   1       5239.22       4763.50        86.16 o
   9   2   1         37.63        159.26        41.22 o
  10   2   1       8399.17       7905.78       120.78 o
  11   2   1        756.88        715.55        53.15 o
  12   2   1        512.53        610.09        58.70 o
  13   2   1       2616.67       2563.52        86.33 o
  14   2   1      21221.50      23367.39       436.74 o
  15   2   1       5618.63       5725.31       128.30 o
  16   2   1       1455.83       1494.46        85.69 o
  17   2   1         27.83        266.31        64.79 o
  18   2   1        696.27        813.23        75.91 o
  19   2   1       8449.96       7857.10       166.75 o
  20   2   1       2413.65       2535.48       110.72 o
  21   2   1          2.96         74.17        74.66 o
  22   2   1       4241.45       3990.77       138.36 o
  23   2   1         63.34        526.36        88.76 o
  24   2   1       6428.31       6032.16       182.63 o
  25   2   1       1301.70       1360.57       109.56 o
  26   2   1        783.61       1207.25       151.81 o
  27   2   1       1385.91       1388.30       122.82 o
  28   2   1        264.36        169.96       101.34 o
  29   2   1         48.35        264.87       108.26 o
  30   2   1        122.06        237.62       109.72 o
  31   2   1        725.18        577.28       124.88 o
  32   2   1        223.11         42.07       118.08 o
  33   2   1        100.64        128.58       118.75 o
  34   2   1        442.72        346.38       215.82 o
  35   2   1        357.10        218.07       116.11 o
  36   2   1        429.48        460.40       135.20 o
  37   2   1        187.64        359.43       185.28 o
  38   2   1         80.80         26.75       184.23 o
  39   2   1        648.50        365.02       246.10 o
  40   2   1        185.89        249.04       340.34 o
  41   2   1        605.60        383.20       203.52 o
  42   2   1        718.97        572.41       448.09 o
  43   2   1        335.61        435.30       303.77 o
  44   2   1          1.78       -189.22       292.69 o
 -44   3   1         49.31        268.55       431.50 o
 -43   3   1         14.79        410.73       301.86 o
 -42   3   1         28.71         36.34       220.88 o
 -41   3   1          0.83       -146.40       219.58 o
 -40   3   1        165.61         87.96       197.68 o
 -39   3   1        163.41        287.24       224.88 o
 -38   3   1         58.25        167.55       260.64 o
 -37   3   1        321.99        518.50       189.63 o
 -36   3   1        137.84        340.37       211.51 o
 -35   3   1        137.38        209.90       144.86 o
 -34   3   1        607.51       1028.22       142.04 o
 -33   3   1        770.26        939.36       135.81 o
 -32   3   1        789.31        650.04       129.59 o
 -31   3   1        261.43        157.22       114.48 o
 -30   3   1        178.83        192.68       109.47 o
 -29   3   1        131.57        320.65       109.88 o
 -28   3   1       2316.89       2185.16       139.00 o
 -27   3   1          9.43         14.36        94.64 o
 -26   3   1       1228.41       1274.49       115.26 o
 -25   3   1          7.63        137.60        90.56 o
 -24   3   1       3608.05       3666.88       184.65 o
 -23   3   1        999.45       1139.33        99.85 o
 -22   3   1       3898.67       3639.54       133.37 o
 -21   3   1       3050.83       3080.75       108.43 o
 -20   3   1       8445.55       8269.03       157.16 o
 -19   3   1         91.45        456.12        65.21 o
 -18   3   1       1185.05       1558.69        77.15 o
 -17   3   1       6933.75       6824.07       155.30 o
 -16   3   1       5732.10       5414.51       155.42 o
 -15   3   1        453.07        248.25        51.28 o
 -14   3   1         14.09         38.69        44.70 o
 -13   3   1       2740.34       2916.64        94.09 o
 -12   3   1       5467.51       5810.15        99.62 o
 -11   3   1      10910.65      10543.09       136.82 o
 -10   3   1         99.78        197.53        43.91 o
  -9   3   1        432.48        593.04        40.84 o
  -8   3   1       1200.25       1336.22        52.00 o
  -7   3   1       1836.04       1644.32        53.98 o
  -6   3   1       2640.78       2589.97        61.06 o
  -5   3   1       4221.24       4100.46        84.97 o
  -4   3   1       2747.81       2811.81        49.74 o
  -3   3   1       3548.25       3097.01        63.97 o
  -2   3   1         75.13         54.79        29.65 o
  -1   3   1       7360.25       6671.31        96.15 o
   0   3   1       3837.90       3341.62        66.70 o
   1   3   1        697.76        712.22        36.04 o
   2   3   1        216.81        273.64        31.55 o
   3   3   1       2226.19       2480.21        56.76 o
   4   3   1        409.74        541.63        32.97 o
   5   3   1       5145.97       4720.63        73.17 o
   6   3   1      13593.42      13398.77       169.32 o
   7   3   1       1526.50       1872.80        55.02 o
   8   3   1        184.98        396.36        37.68 o
   9   3   1      10250.10       9232.20       114.64 o
  10   3   1      13994.77      14870.64       181.45 o
  11   3   1       1194.42       1398.68        58.21 o
  12   3   1      15133.83      15457.73       194.94 o
  13   3   1       3033.65       3715.00        90.46 o
  14   3   1         21.64        101.81        48.19 o
  15   3   1       5718.63       5750.54       115.93 o
  16   3   1          7.93         92.23        53.56 o
  17   3   1        472.23        465.61        62.15 o
  18   3   1        762.84        780.22        80.00 o
  19   3   1       3451.20       3516.41       135.87 o
  20   3   1       3496.99       3540.35       113.34 o
  21   3   1        812.15       1002.14        81.70 o
  22   3   1        452.16        654.49        79.88 o
  23   3   1       2768.69       3100.86       142.43 o
  24   3   1       1988.78       1965.98       116.29 o
  25   3   1       1337.44       1484.08       131.05 o
  26   3   1          1.31        -30.31        89.94 o
  27   3   1         88.75        179.15       101.82 o
  28   3   1        234.66         69.74        99.30 o
  29   3   1        160.51        192.28       104.13 o
  30   3   1        231.10        334.25       109.99 o
  31   3   1         63.85        262.85       118.75 o
  32   3   1        134.35        216.34       117.80 o
  33   3   1        123.02        124.04       106.77 o
  34   3   1         49.51        -88.68       136.83 o
  35   3   1          1.04       -131.39       165.99 o
  36   3   1        203.97        243.87       178.67 o
  37   3   1         54.61        439.55       215.34 o
  38   3   1        250.87        342.00       196.89 o
  39   3   1         26.84       -205.81       205.81 o
  40   3   1         45.30        190.77       228.77 o
  41   3   1         20.04        252.17       238.91 o
  42   3   1          6.04       -174.55       225.28 o
  43   3   1        114.04        184.84       240.93 o
 -43   4   1         56.92        296.64       293.23 o
 -42   4   1          6.62        -45.24       226.20 o
 -41   4   1        191.67         75.79       233.22 o
 -40   4   1         16.09        221.82       229.17 o
 -39   4   1        303.84        224.06       197.12 o
 -38   4   1        155.60        192.60       213.05 o
 -37   4   1        249.76        169.33       210.12 o
 -36   4   1        440.70        809.87       194.03 o
 -35   4   1        949.65       1252.48       207.31 o
 -34   4   1         10.23       -133.95       164.48 o
 -33   4   1        320.45        229.72       137.29 o
 -32   4   1       1745.40       1631.01       143.32 o
 -31   4   1         32.27        235.20       117.83 o
 -30   4   1       1911.58       1669.45       159.80 o
 -29   4   1        373.11        557.90       111.40 o
 -28   4   1       2378.92       2403.77       139.82 o
 -27   4   1       1687.12       1836.85       126.61 o
 -26   4   1       1746.95       1596.32       117.27 o
 -25   4   1        309.84        297.85        90.79 o
 -24   4   1       1168.73       1352.06       104.78 o
 -23   4   1       3964.85       4069.25       141.82 o
 -22   4   1       1290.25       1571.13       100.77 o
 -21   4   1       2672.88       2756.02       114.91 o
 -20   4   1         28.77        259.67        71.99 o
 -19   4   1       6190.70       6266.18       146.49 o
 -18   4   1       4002.96       3567.28       114.15 o
 -17   4   1        109.21        384.20        55.25 o
 -16   4   1       1073.95       1198.78        64.39 o
 -15   4   1         74.70        530.88        57.93 o
 -14   4   1      22201.98      21202.06       251.87 o
 -13   4   1      18453.52      18307.27       220.85 o
 -12   4   1        247.74        549.15        52.02 o
 -11   4   1      15483.75      14904.87       188.71 o
 -10   4   1       3386.63       3629.34        83.87 o
  -9   4   1      32263.97      29733.96       341.95 o
  -8   4   1       8152.80       8044.56       114.02 o
  -7   4   1       3235.25       2969.16       106.64 o
  -6   4   1       8637.41       8508.84       125.67 o
  -5   4   1       3999.82       3591.10        69.59 o
  -4   4   1       6953.84       7012.38        98.21 o
  -3   4   1        128.55        106.58        29.77 o
  -2   4   1      12382.66      11546.59       155.68 o
  -1   4   1         14.54         12.31        30.21 o
   0   4   1       1839.29       1656.95        58.93 o
   1   4   1       1548.15       1548.58        56.10 o
   2   4   1      14501.62      14034.30       190.33 o
   3   4   1       7478.46       7142.73       113.80 o
   4   4   1       3845.63       3321.07       128.65 o
   5   4   1       2348.76       1884.97        55.10 o
   6   4   1         80.44         44.35        33.27 o
   7   4   1      37232.30      34588.04       388.47 o
   8   4   1       6981.99       7044.00       115.85 o
   9   4   1      25273.81      25035.25       391.31 o
  10   4   1        136.23        219.72        55.48 o
  11   4   1       9912.64       9109.13       156.43 o
  12   4   1      21647.55      20628.24       221.34 o
  13   4   1       5339.89       5608.98       105.74 o
  14   4   1        119.36        229.20        46.68 o
  15   4   1        264.29        457.89        57.68 o
  16   4   1       9421.23       8539.60       142.73 o
  17   4   1       4732.94       4845.57       112.29 o
  18   4   1         32.81        163.95        57.81 o
  19   4   1       1442.35       1520.74        90.27 o
  20   4   1          9.69        524.02        68.13 o
  21   4   1       4894.63       4671.76       128.42 o
  22   4   1         18.78         -8.85        67.17 o
  23   4   1        129.47        295.70        75.40 o
  24   4   1       2283.43       2424.06       121.96 o
  25   4   1        815.69        958.17       103.01 o
  26   4   1        553.04        541.55        98.89 o
  27   4   1        790.61        837.96       107.22 o
  28   4   1       2330.06       2375.03       135.15 o
  29   4   1         21.75         90.46        88.84 o
  30   4   1        889.03        736.12       105.13 o
  31   4   1          6.94        -52.47       120.52 o
  32   4   1         85.69       -112.86       154.35 o
  33   4   1        562.76        732.06       178.37 o
  34   4   1        620.60        824.51       187.58 o
  35   4   1         14.59        508.36       230.06 o
  36   4   1         13.83        -11.54       199.32 o
  37   4   1        145.78        108.61       185.34 o
  38   4   1        140.45        222.39       413.76 o
  39   4   1        539.44        831.73       238.09 o
  40   4   1          1.17       -254.81       254.81 o
  41   4   1         35.46       -259.02       259.02 o
  42   4   1        258.37        595.40       250.93 o
  43   4   1        256.74        -30.17       416.41 o
 -43   5   1         45.39        523.28       343.22 o
 -42   5   1         99.25         -1.13       281.69 o
 -41   5   1         28.43       -218.17       218.17 o
 -40   5   1         78.20        -75.68       216.82 o
 -39   5   1        148.37         97.70       214.61 o
 -38   5   1         76.45        268.45       283.75 o
 -37   5   1        809.85       1000.40       277.41 o
 -36   5   1         80.37        -80.81       205.57 o
 -35   5   1         35.96         43.01       193.07 o
 -34   5   1        673.41        773.34       185.65 o
 -33   5   1        194.01         35.36       168.23 o
 -32   5   1         10.54        -81.24       156.41 o
 -31   5   1         34.57        -97.07       150.08 o
 -30   5   1        887.14        943.27       170.74 o
 -29   5   1        286.06        367.64       104.11 o
 -28   5   1        326.53        449.27       100.89 o
 -27   5   1        128.73        133.90        92.07 o
 -26   5   1        398.34        363.30        93.19 o
 -25   5   1        408.33        574.89        94.16 o
 -24   5   1         30.38        302.22        84.66 o
 -23   5   1       1509.78       1720.01       122.35 o
 -22   5   1         86.78        149.22        75.11 o
 -21   5   1       1915.77       1877.57        99.54 o
 -20   5   1       1753.70       1800.01       105.26 o
 -19   5   1       1194.05       1359.42        83.01 o
 -18   5   1         82.05        136.43        58.97 o
 -17   5   1        767.18        905.84        84.99 o
 -16   5   1       7147.38       7247.35       164.65 o
 -15   5   1       2292.83       2299.05       100.61 o
 -14   5   1        183.48        309.32        64.59 o
 -13   5   1        517.68        788.05        88.06 o
 -12   5   1      11262.11      10882.53       256.64 o
 -11   5   1       8752.63       7829.66       138.67 o
 -10   5   1       7426.20       7808.70       134.82 o
  -9   5   1      15929.55      15735.71       190.89 o
  -8   5   1       2182.14       2638.04        90.75 o
  -7   5   1      16804.72      16072.05       231.63 o
  -6   5   1      22131.80      21462.57       276.36 o
  -5   5   1        625.98        469.34        60.51 o
  -4   5   1      12420.33      12698.76       167.23 o
  -3   5   1       9395.22       8613.16       115.58 o
  -2   5   1       2607.45       2186.62        59.26 o
  -1   5   1       1878.94       1695.34        54.50 o
   0   5   1      27914.82      26946.28       343.63 o
   1   5   1        989.39        908.34        45.32 o
   2   5   1       5675.13       5344.39       117.63 o
   3   5   1       3568.87       3608.05        73.50 o
   4   5   1       2223.03       2019.93        66.86 o
   5   5   1      14006.63      13098.00       211.60 o
   6   5   1        323.40        617.86        44.93 o
   7   5   1       5959.02       5847.77       112.47 o
   8   5   1          0.51        167.23        46.30 o
   9   5   1      17277.84      16675.94       244.47 o
  10   5   1      25186.92      25022.81       337.83 o
  11   5   1       8212.22       8241.68       240.59 o
  12   5   1       1252.55       1732.88       110.35 o
  13   5   1        597.29        790.27        72.36 o
  14   5   1      18760.79      17644.53       275.03 o
  15   5   1        413.77        569.30        46.69 o
  16   5   1        168.96        175.57        44.47 o
  17   5   1        755.40        856.32        57.79 o
  18   5   1       1171.09       1137.93        59.34 o
  19   5   1       2290.51       2116.65        80.82 o
  20   5   1        894.78       1022.60        63.69 o
  21   5   1        122.06        131.06        56.07 o
  22   5   1         45.48        196.09        59.16 o
  23   5   1       2281.27       2327.09       138.40 o
  24   5   1       2560.27       2197.53       102.36 o
  25   5   1       1272.41       1241.26        83.51 o
  26   5   1        933.92        805.17        86.45 o
  27   5   1         97.01        328.54       111.11 o
  28   5   1       2190.40       2287.63       153.22 o
  29   5   1        105.99        -50.54       144.26 o
  30   5   1        437.68        277.30       162.54 o
  31   5   1        442.75        699.11       172.14 o
  32   5   1       1521.07       1752.97       200.56 o
  33   5   1         30.00          6.86       163.84 o
  34   5   1         68.21          5.09       172.70 o
  35   5   1        790.98        773.70       194.08 o
  36   5   1         38.44        114.98       199.92 o
  37   5   1         84.03        365.49       306.61 o
  38   5   1         79.52        358.13       261.24 o
  39   5   1         73.34        122.02       194.63 o
  40   5   1         23.49       -115.60       221.33 o
  41   5   1        106.51       -195.28       195.28 o
  42   5   1          6.52        144.43       285.82 o
 -42   6   1        288.55        555.21       452.62 o
 -41   6   1        291.02        -55.29       295.37 o
 -40   6   1         19.92        312.43       278.31 o
 -39   6   1        100.70       -180.35       211.81 o
 -38   6   1        166.36        169.74       217.11 o
 -37   6   1          2.50       -157.92       200.63 o
 -36   6   1          1.82        162.31       182.99 o
 -35   6   1        202.77         94.23       179.36 o
 -34   6   1         29.74       -116.25       166.16 o
 -33   6   1        316.91        468.83       202.09 o
 -32   6   1        277.82        215.95       164.10 o
 -31   6   1          0.53         14.05       156.61 o
 -30   6   1        111.74        145.17       156.02 o
 -29   6   1        507.27        514.76       153.97 o
 -28   6   1       1296.00       1293.97       168.82 o
 -27   6   1         27.78         43.52       138.57 o
 -26   6   1         65.83        162.44       131.60 o
 -25   6   1        259.59        453.99       116.36 o
 -24   6   1       1677.23       1867.86       112.17 o
 -23   6   1        320.52        323.96        82.90 o
 -22   6   1       6485.65       5851.69       209.84 o
 -21   6   1       1551.37       1755.40        99.17 o
 -20   6   1       1926.76       1907.45        98.12 o
 -19   6   1        151.82        278.99        67.54 o
 -18   6   1       2058.26       1999.66        92.08 o
 -17   6   1       1105.61       1255.33        77.15 o
 -16   6   1        150.28        154.54        56.10 o
 -15   6   1       1629.93       1679.75       114.70 o
 -14   6   1       1219.05       1304.61        65.89 o
 -13   6   1       3518.92       3492.58       123.70 o
 -12   6   1       5541.37       5444.48       226.41 o
 -11   6   1       1328.03       1334.00        98.43 o
 -10   6   1       1101.69       1284.38        83.49 o
  -9   6   1          7.40        110.92        54.95 o
  -8   6   1      16109.61      15730.82       233.67 o
  -7   6   1       3109.87       2880.06        81.95 o
  -6   6   1       1520.76       1873.44        73.28 o
  -5   6   1       2988.60       3769.02        95.41 o
  -4   6   1         12.77         70.31        48.58 o
  -3   6   1         77.02         90.02        39.62 o
  -2   6   1       5257.13       5660.15        89.81 o
  -1   6   1       1322.81       1525.13        48.65 o
   0   6   1        451.61        633.12        37.32 o
   1   6   1       7007.54       6624.19       110.14 o
   2   6   1        329.50        563.95        52.45 o
   3   6   1       6393.52       6913.07       107.94 o
   4   6   1        951.70       1205.42        52.85 o
   5   6   1       9355.48       9689.67       130.73 o
   6   6   1        462.83        338.20        43.22 o
   7   6   1        102.76        133.25        43.79 o
   8   6   1       1836.62       1898.86        85.48 o
   9   6   1        163.41        192.43        66.45 o
  10   6   1       3009.35       3121.08       105.11 o
  11   6   1        103.46        164.93        54.72 o
  12   6   1        117.89         25.41        54.33 o
  13   6   1       4648.16       4356.06       121.21 o
  14   6   1        109.54        318.36        66.86 o
  15   6   1       2297.74       2226.93       100.63 o
  16   6   1        226.43        356.34        72.44 o
  17   6   1        156.05        109.72        71.50 o
  18   6   1       3557.65       3153.04       129.77 o
  19   6   1        733.61       1039.71       132.34 o
  20   6   1         80.89         41.55        65.76 o
  21   6   1        161.10        214.97        64.47 o
  22   6   1       5021.32       4500.97       132.91 o
  23   6   1        391.78        719.51        82.64 o
  24   6   1         36.57         15.70        74.15 o
  25   6   1         12.22         18.18        87.32 o
  26   6   1       1610.51       1608.79       227.05 o
  27   6   1         60.53        127.84       138.92 o
  28   6   1          0.35        178.75       146.34 o
  29   6   1         64.42        193.93       226.48 o
  30   6   1          6.40         36.30       153.79 o
  31   6   1       1074.69        721.31       178.84 o
  32   6   1         25.25         36.05       158.93 o
  33   6   1         54.52        209.99       173.27 o
  34   6   1          3.95       -110.22       167.66 o
  35   6   1        201.20        598.26       216.43 o
  36   6   1          2.14       -190.06       190.06 o
  37   6   1        125.98         62.48       210.46 o
  38   6   1         53.56        523.41       203.42 o
  39   6   1         42.50        218.42       305.31 o
  40   6   1        148.69        145.30       234.10 o
  41   6   1         19.19        217.29       641.21 o
  42   6   1          3.58       -313.82       365.11 o
 -41   7   1         78.82        485.81       455.64 o
 -40   7   1        411.02        826.78       434.51 o
 -39   7   1        632.94        132.77       404.34 o
 -38   7   1         11.37       -371.15       371.15 o
 -37   7   1        209.93        498.68       284.12 o
 -36   7   1        534.48        598.53       239.23 o
 -35   7   1        391.93        581.30       212.41 o
 -34   7   1        646.37        534.98       186.06 o
 -33   7   1        487.26        599.17       179.58 o
 -32   7   1          3.68        127.97       165.35 o
 -31   7   1        987.40       1120.65       181.85 o
 -30   7   1          3.33        207.07       182.49 o
 -29   7   1        296.63        152.36       149.23 o
 -28   7   1       2280.95       1968.65       184.90 o
 -27   7   1        192.30        475.94       144.56 o
 -26   7   1        332.27        241.37       138.87 o
 -25   7   1        566.71        719.15       167.53 o
 -24   7   1       1382.74       1474.55       155.12 o
 -23   7   1        522.99        526.75       131.10 o
 -22   7   1        492.79        579.63       116.20 o
 -21   7   1         12.54        116.65        83.94 o
 -20   7   1        271.67        167.41        82.37 o
 -19   7   1       4739.37       4510.47       119.89 o
 -18   7   1        522.22        411.21        98.03 o
 -17   7   1        677.81        797.11        97.21 o
 -16   7   1        739.20        773.05        73.04 o
 -15   7   1       7540.83       7122.93       192.88 o
 -14   7   1        189.64        209.07        79.33 o
 -13   7   1       2907.71       3084.10       127.30 o
 -12   7   1          0.99        -29.98        66.28 o
 -11   7   1        454.12        493.18        78.83 o
 -10   7   1      17114.82      16493.38       276.75 o
  -9   7   1        785.59        769.55       153.65 o
  -8   7   1       2944.12       3287.82       142.17 o
  -7   7   1        544.62        630.45        57.05 o
  -6   7   1      24426.11      24212.02       328.39 o
  -5   7   1       3863.95       3794.83       102.29 o
  -4   7   1       3993.11       3829.16       102.69 o
  -3   7   1       2953.06       3362.98        85.00 o
  -2   7   1       6544.92       6953.08       105.89 o
  -1   7   1       8043.17       6697.18       103.14 o
   0   7   1        868.68       1120.21        69.65 o
   1   7   1        817.16       1033.81        45.45 o
   2   7   1         27.08        -34.19        34.19 o
   3   7   1       4638.56       4375.22        70.15 o
   4   7   1        660.63        556.36        60.77 o
   5   7   1       6898.63       7053.68       107.89 o
   6   7   1        653.25        746.06        42.71 o
   7   7   1        242.80        271.56        64.27 o
   8   7   1      14799.90      13932.11       209.67 o
   9   7   1        243.38        357.05        54.69 o
  10   7   1         36.28         43.23        65.02 o
  11   7   1       2321.46       2353.81       108.84 o
  12   7   1       1322.61       1312.72        94.68 o
  13   7   1       2074.15       2089.56        84.09 o
  14   7   1        438.48        442.83        62.32 o
  15   7   1       1862.22       1797.18        91.42 o
  16   7   1       1048.65       1096.28        84.72 o
  17   7   1       5985.54       5535.94       154.84 o
  18   7   1       2367.33       1978.57       108.51 o
  19   7   1       1925.11       1782.44       109.92 o
  20   7   1       2399.77       2544.96       134.10 o
  21   7   1        737.88        723.90       119.76 o
  22   7   1          9.92        188.14        91.23 o
  23   7   1        401.15        480.25       147.65 o
  24   7   1       2650.54       2468.54       177.39 o
  25   7   1         68.37        -51.40       135.92 o
  26   7   1       2910.52       2472.37       341.33 o
  27   7   1       2240.47       2011.54       223.43 o
  28   7   1        179.29        131.40       151.07 o
  29   7   1       2030.35       1989.26       224.08 o
  30   7   1        227.94         49.83       160.82 o
  31   7   1       1022.71        687.90       182.66 o
  32   7   1        659.14        821.65       237.19 o
  33   7   1        127.63        282.40       175.37 o
  34   7   1        240.10        142.74       185.54 o
  35   7   1        555.56        774.22       218.73 o
  36   7   1        176.67        169.53       188.87 o
  37   7   1        173.45         77.29       194.81 o
  38   7   1        483.55        567.34       204.70 o
  39   7   1          0.85       -203.06       330.22 o
  40   7   1          8.89        146.11       299.12 o
  41   7   1        544.67        347.01       449.60 o
 -40   8   1         52.48        297.50       313.45 o
 -39   8   1        132.17        296.52       294.07 o
 -38   8   1        137.32        341.27       295.46 o
 -37   8   1         23.88        179.14       283.75 o
 -36   8   1         23.55        -17.20       506.93 o
 -35   8   1        188.46        210.65       280.57 o
 -34   8   1        147.52       -111.17       239.57 o
 -33   8   1        283.29        192.50       244.24 o
 -32   8   1        486.76        648.85       219.20 o
 -31   8   1        828.10        614.42       332.41 o
 -30   8   1        277.62        428.58       162.21 o
 -29   8   1        848.06        706.60       163.02 o
 -28   8   1          0.32        -90.79       137.19 o
 -27   8   1         23.43        235.51       140.07 o
 -26   8   1        514.26        546.55       157.78 o
 -25   8   1        456.97        510.60       136.79 o
 -24   8   1         54.34        103.17       123.04 o
 -23   8   1        145.88        165.38       116.22 o
 -22   8   1         80.64        -55.75       108.65 o
 -21   8   1        142.58         32.22       107.01 o
 -20   8   1        523.73        622.28       130.22 o
 -19   8   1        436.84        350.22       146.72 o
 -18   8   1       2232.37       2239.68       149.82 o
 -17   8   1        352.38        409.25        97.46 o
 -16   8   1        195.75        155.76       103.22 o
 -15   8   1       1894.44       2112.40       121.33 o
 -14   8   1       2305.65       2247.15       117.66 o
 -13   8   1       3439.42       3555.54       133.89 o
 -12   8   1        178.98        170.51       117.17 o
 -11   8   1       4250.80       4324.72       181.06 o
 -10   8   1         86.36         90.01        89.10 o
  -9   8   1         39.76        -30.01        96.69 o
  -8   8   1       4000.66       3869.85       158.46 o
  -7   8   1        909.66        948.66        97.56 o
  -6   8   1       2748.93       2810.36       102.41 o
  -5   8   1        221.36        227.50        55.17 o
  -4   8   1        246.82        279.36        55.40 o
  -3   8   1        953.51       1075.95        67.96 o
  -2   8   1          5.83         73.66        37.64 o
  -1   8   1         17.83          1.71        39.72 o
   0   8   1         44.86         37.46        40.73 o
   1   8   1       1968.74       2053.37        66.84 o
   2   8   1        270.84        362.21        39.95 o
   3   8   1        468.99        455.91        55.24 o
   4   8   1       4571.36       4548.66       101.43 o
   5   8   1        189.46        147.07        41.94 o
   6   8   1       2008.14       1927.13        74.73 o
   7   8   1        623.76        744.69        55.03 o
   8   8   1       1851.83       2057.12        81.39 o
   9   8   1       2940.30       3297.38       117.08 o
  10   8   1       1644.13       1602.11       146.73 o
  11   8   1        703.62        869.08        86.94 o
  12   8   1        279.13        311.24        79.62 o
  13   8   1       3813.53       3464.33       139.95 o
  14   8   1       1269.62       1428.76       108.30 o
  15   8   1       3482.12       3178.36       145.62 o
  16   8   1        801.91        874.40       107.43 o
  17   8   1       2208.64       2001.49        98.11 o
  18   8   1        440.57        629.06        78.33 o
  19   8   1       3736.84       3635.40       196.07 o
  20   8   1         44.85         34.43       111.06 o
  21   8   1        104.70         35.81       110.41 o
  22   8   1         32.79        181.59       120.92 o
  23   8   1       1454.24       1187.70       202.09 o
  24   8   1         31.22        188.49       151.10 o
  25   8   1        390.55        312.16       138.11 o
  26   8   1         30.61         29.10       134.01 o
  27   8   1       1087.14       1348.11       169.27 o
  28   8   1        216.61        121.25       146.07 o
  29   8   1         93.10        107.17       149.89 o
  30   8   1         93.32         40.68       153.81 o
  31   8   1        450.96        677.46       179.03 o
  32   8   1        141.46        355.33       175.75 o
  33   8   1        688.86        467.77       182.42 o
  34   8   1        102.55         61.95       202.09 o
  35   8   1          2.22        144.84       374.16 o
  36   8   1        305.79        350.30       258.82 o
  37   8   1        311.98        300.53       289.75 o
  38   8   1          4.93        130.25       230.94 o
  39   8   1        581.30        398.30       440.55 o
  40   8   1        539.11        709.30       332.83 o
 -39   9   1        221.15        164.16       499.39 o
 -38   9   1        353.32        -54.33       288.82 o
 -37   9   1        127.39        128.06       279.41 o
 -36   9   1        117.01       -268.55       380.20 o
 -35   9   1         41.31        283.64       377.18 o
 -34   9   1        277.70        -19.48       226.25 o
 -33   9   1          5.12       -123.67       209.56 o
 -32   9   1        126.67         76.42       232.10 o
 -31   9   1          1.46       -180.37       197.51 o
 -30   9   1          7.25         34.68       194.11 o
 -29   9   1         66.48         18.46       188.81 o
 -28   9   1        187.56        284.80       185.65 o
 -27   9   1         79.57         83.63       176.44 o
 -26   9   1         57.79        -90.85       168.35 o
 -25   9   1        591.31        444.92       176.67 o
 -24   9   1         14.59       -235.63       235.63 o
 -23   9   1         87.75        173.58       158.23 o
 -22   9   1        911.38        599.62       166.69 o
 -21   9   1         22.07       -123.89       140.84 o
 -20   9   1        265.55        336.82       148.73 o
 -19   9   1        269.33        500.31       146.65 o
 -18   9   1        443.71        553.35       145.18 o
 -17   9   1        203.37         62.71       127.01 o
 -16   9   1         11.15        -60.10       119.97 o
 -15   9   1       1127.71       1219.14       145.42 o
 -14   9   1         26.08         69.50       114.04 o
 -13   9   1        694.41        796.08       127.34 o
 -12   9   1         64.50        -34.76       102.83 o
 -11   9   1       2236.54       2219.32       148.20 o
 -10   9   1        284.77        379.94       104.21 o
  -9   9   1        398.66        434.22       100.17 o
  -8   9   1         52.59        153.91        88.65 o
  -7   9   1        645.77        613.48        99.30 o
  -6   9   1        470.93        543.54        75.78 o
  -5   9   1       2656.81       2760.07       110.11 o
  -4   9   1          5.64        -19.27        60.53 o
  -3   9   1        585.34        725.70        73.55 o
  -2   9   1         78.51         56.03        58.11 o
  -1   9   1       4497.06       4440.45       113.17 o
   0   9   1         29.36        104.44        46.84 o
   1   9   1         97.85         87.51        42.07 o
   2   9   1        478.54        598.39        67.47 o
   3   9   1         64.22        155.45        54.66 o
   4   9   1       4081.74       4095.68        91.79 o
   5   9   1         52.08         84.52        46.14 o
   6   9   1        715.57        756.82        67.92 o
   7   9   1       1258.01       1354.09       120.32 o
   8   9   1       5310.99       5042.17       179.67 o
   9   9   1       2796.11       2309.23       219.51 o
  10   9   1         34.86        155.15        66.89 o
  11   9   1        286.04        358.05        76.92 o
  12   9   1         11.67         21.22        73.18 o
  13   9   1        830.27        891.30        95.68 o
  14   9   1       1827.06       1797.42       153.31 o
  15   9   1        268.53         98.83        91.36 o
  16   9   1          5.07         77.31        92.52 o
  17   9   1          3.15        -84.32       111.50 o
  18   9   1        666.76        797.24       166.37 o
  19   9   1        435.64        499.76       115.82 o
  20   9   1        639.28        739.74       123.71 o
  21   9   1          9.44          1.69       112.84 o
  22   9   1       1027.42       1007.69       155.05 o
  23   9   1          7.95        -95.63       114.59 o
  24   9   1        618.05        493.53       137.37 o
  25   9   1        446.52        278.78       137.62 o
  26   9   1         31.36        187.82       137.56 o
  27   9   1         78.45        172.90       139.83 o
  28   9   1         21.51        322.83       190.19 o
  29   9   1        296.33        533.83       197.42 o
  30   9   1        589.96        734.93       263.47 o
  31   9   1         13.59        141.28       204.10 o
  32   9   1        130.06        599.01       221.09 o
  33   9   1          7.92       -112.03       209.53 o
  34   9   1          5.72        306.70       197.77 o
  35   9   1        107.16        101.15       221.87 o
  36   9   1          5.80         12.26       221.24 o
  37   9   1         51.93         68.56       401.64 o
  38   9   1        168.62        -94.99       292.65 o
  39   9   1         47.13         21.36       297.50 o
 -37  10   1          5.03        105.51       354.55 o
 -36  10   1         58.39         65.72       287.67 o
 -35  10   1         43.34          8.39       280.52 o
 -34  10   1         19.16         -2.41       263.50 o
 -33  10   1        610.54        162.43       261.37 o
 -32  10   1          3.55       -107.46       209.11 o
 -31  10   1          6.62         73.30       209.26 o
 -30  10   1        644.16        229.47       290.14 o
 -29  10   1        937.74       1070.01       222.65 o
 -28  10   1          3.75         63.03       188.51 o
 -27  10   1         73.76        171.81       188.18 o
 -26  10   1       2107.56       2132.00       264.97 o
 -25  10   1         44.81        164.03       248.67 o
 -24  10   1        448.62        464.35       178.04 o
 -23  10   1          3.28       -153.17       168.02 o
 -22  10   1        961.27        736.75       176.62 o
 -21  10   1       1151.27       1318.43       184.26 o
 -20  10   1         11.88         48.37       145.28 o
 -19  10   1          3.81        119.69       140.29 o
 -18  10   1        438.85        258.16       142.65 o
 -17  10   1       4110.82       3264.33       213.24 o
 -16  10   1        105.49        374.45       134.41 o
 -15  10   1        560.75        518.27       208.93 o
 -14  10   1         67.77        233.54       126.80 o
 -13  10   1       6614.11       5914.52       237.95 o
 -12  10   1       2911.42       3060.48       178.29 o
 -11  10   1        298.18        588.72       119.48 o
 -10  10   1         17.14         11.36       101.45 o
  -9  10   1       2371.17       2507.99       229.61 o
  -8  10   1       5948.35       5970.51       208.63 o
  -7  10   1       4021.68       3845.89       134.10 o
  -6  10   1          7.37        -35.32        60.63 o
  -5  10   1        773.25        821.79        81.12 o
  -4  10   1        689.52        798.43        91.46 o
  -3  10   1       4102.45       4308.99       139.14 o
  -2  10   1        649.78        757.27        80.57 o
  -1  10   1        376.66        432.04        55.47 o
   0  10   1       5216.74       4814.37       111.80 o
   1  10   1        926.17       1061.12        74.33 o
   2  10   1        446.62        535.32        65.37 o
   3  10   1       4128.93       3969.70       117.22 o
   4  10   1       3791.23       3908.96       182.75 o
   5  10   1         63.39        -50.44        58.76 o
   6  10   1       6085.18       5902.86       130.10 o
   7  10   1       9714.83       9061.61       190.45 o
   8  10   1        865.61        915.51        96.86 o
   9  10   1        149.15        236.75        88.24 o
  10  10   1       5084.64       5191.92       177.95 o
  11  10   1         80.12        195.51       105.28 o
  12  10   1        262.66        298.01       114.13 o
  13  10   1       1002.71       1197.60       204.91 o
  14  10   1        105.67        105.26       188.39 o
  15  10   1       3497.60       3453.59       195.97 o
  16  10   1        193.02        339.10       131.88 o
  17  10   1        608.50        413.72       182.15 o
  18  10   1        396.38        457.45       144.19 o
  19  10   1       1244.87       1534.20       211.63 o
  20  10   1         45.41        108.60       144.69 o
  21  10   1        432.21        387.05       171.60 o
  22  10   1         33.13       -150.18       150.18 o
  23  10   1         51.32        229.77       207.78 o
  24  10   1       1748.68       1420.23       200.50 o
  25  10   1        130.14        184.93       171.14 o
  26  10   1        111.43         55.38       177.42 o
  27  10   1        625.39        694.61       298.85 o
  28  10   1       1100.13       1318.60       221.42 o
  29  10   1        123.68       -148.12       192.94 o
  30  10   1        131.24         15.95       199.49 o
  31  10   1        771.27        697.48       197.32 o
  32  10   1        106.68        146.16       182.04 o
  33  10   1        317.76        285.33       221.07 o
  34  10   1         43.69        314.98       280.77 o
  35  10   1         10.54         66.31       223.28 o
  36  10   1        934.91        962.48       519.17 o
  37  10   1        120.57        678.13       307.23 o
 -36  11   1        135.72        178.03       401.32 o
 -35  11   1         95.79        390.56       285.82 o
 -34  11   1         87.09       -203.41       259.23 o
 -33  11   1         11.09       -242.11       242.11 o
 -32  11   1          2.34        114.39       315.32 o
 -31  11   1        252.79        101.33       250.45 o
 -30  11   1        269.25         32.99       207.57 o
 -29  11   1          0.82        -93.05       196.21 o
 -28  11   1         42.70        160.79       195.70 o
 -27  11   1        488.99        599.49       204.61 o
 -26  11   1        789.33        685.16       241.15 o
 -25  11   1          0.69        -13.76       172.56 o
 -24  11   1        103.95         48.86       174.35 o
 -23  11   1         26.72        -76.77       173.22 o
 -22  11   1       1310.89       1411.28       197.99 o
 -21  11   1         57.17         82.90       185.29 o
 -20  11   1        545.06        614.43       229.46 o
 -19  11   1        907.79        680.30       164.75 o
 -18  11   1       1827.27       1945.58       249.09 o
 -17  11   1         49.32        -22.99       145.36 o
 -16  11   1        554.49        600.57       147.18 o
 -15  11   1       2049.63       2004.88       178.61 o
 -14  11   1        143.88          6.03       127.59 o
 -13  11   1        196.97        298.67       167.12 o
 -12  11   1        628.21        691.21       132.46 o
 -11  11   1       2455.43       2475.71       169.00 o
 -10  11   1       2591.11       2804.53       171.32 o
  -9  11   1        688.05        716.42       123.61 o
  -8  11   1       2248.60       2199.34       151.83 o
  -7  11   1        799.66        794.39        78.82 o
  -6  11   1        884.62        719.68        95.38 o
  -5  11   1        695.56        706.84        84.38 o
  -4  11   1       1172.16       1121.35       113.67 o
  -3  11   1        109.94        109.51        64.58 o
  -2  11   1       1680.18       1804.05       140.58 o
  -1  11   1        492.63        544.90        64.19 o
   0  11   1        544.11        532.63        68.94 o
   1  11   1       1251.62       1247.06        69.98 o
   2  11   1       1781.75       1821.83       138.89 o
   3  11   1       1753.78       1779.44        92.40 o
   4  11   1         29.46          6.28        69.07 o
   5  11   1        546.53        598.98        72.24 o
   6  11   1        582.14        537.50        68.55 o
   7  11   1          5.36         38.98        83.16 o
   8  11   1        829.10        879.72        93.84 o
   9  11   1       2096.62       1968.36       128.55 o
  10  11   1       2070.05       2032.68       133.10 o
  11  11   1        868.28        963.51       183.36 o
  12  11   1        417.23        426.82       110.67 o
  13  11   1        455.29        702.11       119.63 o
  14  11   1        365.65        506.37       120.27 o
  15  11   1       3221.48       3261.71       232.57 o
  16  11   1        857.38        882.31       153.58 o
  17  11   1       1288.42       1024.01       161.86 o
  18  11   1        119.72         63.04       140.46 o
  19  11   1        674.26        537.52       157.14 o
  20  11   1       1338.11       1194.37       182.91 o
  21  11   1         63.76        263.98       160.56 o
  22  11   1        686.27        645.77       181.32 o
  23  11   1        136.50        -79.72       161.47 o
  24  11   1         75.11        423.67       181.52 o
  25  11   1        321.07        291.59       185.67 o
  26  11   1        181.90       -151.34       151.34 o
  27  11   1          4.18        -47.83       161.29 o
  28  11   1         17.58       -161.62       161.62 o
  29  11   1       1170.16       1093.73       261.75 o
  30  11   1         11.15        -98.81       207.00 o
  31  11   1         77.76        227.59       202.28 o
  32  11   1         43.53        139.38       268.74 o
  33  11   1        672.93        792.88       244.47 o
  34  11   1        240.95        314.54       234.40 o
  35  11   1        173.02         78.57       227.55 o
  36  11   1          4.29        119.08       285.05 o
 -34  12   1          4.18         64.95       589.91 o
 -33  12   1          4.50        224.45       276.30 o
 -32  12   1        305.75        221.78       270.98 o
 -31  12   1         17.24       -308.99       402.83 o
 -30  12   1        137.36        832.82       268.84 o
 -29  12   1         42.68         28.10       237.90 o
 -28  12   1        253.82         21.07       214.80 o
 -27  12   1         91.23        191.92       202.66 o
 -26  12   1        191.89        401.69       239.06 o
 -25  12   1          3.09         -8.68       198.52 o
 -24  12   1        247.92        230.90       185.20 o
 -23  12   1       1102.14       1218.09       417.00 o
 -22  12   1         86.04         77.74       169.27 o
 -21  12   1        153.75        171.66       170.14 o
 -20  12   1         21.10        131.73       160.70 o
 -19  12   1        705.27        468.15       221.08 o
 -18  12   1       1855.92       1542.93       192.87 o
 -17  12   1         72.52        219.60       146.44 o
 -16  12   1          7.26        185.52       142.46 o
 -15  12   1        249.60        280.73       144.26 o
 -14  12   1       2399.39       2479.35       356.09 o
 -13  12   1       1149.38       1126.58       158.09 o
 -12  12   1        101.20         35.47       125.89 o
 -11  12   1        700.69        433.22       132.21 o
 -10  12   1        970.96       1158.62       197.03 o
  -9  12   1       1284.84       1524.95       160.47 o
  -8  12   1        357.74        423.92       123.00 o
  -7  12   1        737.25        682.68       125.38 o
  -6  12   1         83.47        130.28        68.58 o
  -5  12   1        518.96        562.75        78.13 o
  -4  12   1       1322.82       1266.72        91.44 o
  -3  12   1       3375.65       3421.08       141.74 o
  -2  12   1       2805.30       2918.97       171.16 o
  -1  12   1       1007.39        922.83       100.46 o
   0  12   1       3144.37       3069.78       133.66 o
   1  12   1       1307.65       1547.22       108.30 o
   2  12   1       1012.28       1109.76       100.13 o
   3  12   1       1264.00       1373.43       102.90 o
   4  12   1       1252.71       1216.78        98.18 o
   5  12   1       1006.94        803.16        88.93 o
   6  12   1         22.27        -98.65        98.65 o
   7  12   1       3235.41       3193.26       174.66 o
   8  12   1         83.67        -52.25       164.52 o
   9  12   1        270.12        242.20       115.85 o
  10  12   1        110.81        189.59       151.61 o
  11  12   1       1433.96       1352.07       131.88 o
  12  12   1       1062.20       1435.10       165.94 o
  13  12   1        135.10         45.54       111.74 o
  14  12   1        579.71        700.10       140.66 o
  15  12   1          2.38         64.63       138.86 o
  16  12   1       1871.86       1701.04       156.95 o
  17  12   1        393.37        290.65       167.40 o
  18  12   1        274.33        422.02       135.32 o
  19  12   1        397.85        269.64       135.74 o
  20  12   1        574.43        538.15       206.14 o
  21  12   1       2411.40       2148.01       189.34 o
  22  12   1          1.92         94.60       145.47 o
  23  12   1          9.92         54.81       148.23 o
  24  12   1          0.43       -146.24       146.24 o
  25  12   1          6.91         12.25       158.51 o
  26  12   1        263.89        368.84       169.71 o
  27  12   1         80.32        154.52       237.80 o
  28  12   1         45.19        -72.39       165.28 o
  29  12   1         58.28       -124.43       198.41 o
  30  12   1         63.13        -69.91       203.78 o
  31  12   1        152.93        115.21       206.47 o
  32  12   1         28.84       -122.00       252.78 o
  33  12   1         19.39       -213.25       264.86 o
  34  12   1        130.18       -134.74       222.32 o
 -32  13   1         20.01        190.29       277.35 o
 -31  13   1        102.83       -150.87       365.11 o
 -30  13   1        543.13        832.82       407.36 o
 -29  13   1         28.15         65.61       348.52 o
 -28  13   1        821.84        573.20       259.18 o
 -27  13   1         54.20        127.18       239.97 o
 -26  13   1        118.04        410.35       213.70 o
 -25  13   1       1473.65       1522.59       235.55 o
 -24  13   1        144.30        283.94       190.71 o
 -23  13   1        201.42        367.56       191.30 o
 -22  13   1        485.29        479.36       185.65 o
 -21  13   1       1957.23       2078.81       222.12 o
 -20  13   1       1952.69       2506.39       230.88 o
 -19  13   1         57.77         43.18       157.40 o
 -18  13   1        215.53        536.05       196.55 o
 -17  13   1          2.94        152.24       178.19 o
 -16  13   1       3297.53       3170.36       225.63 o
 -15  13   1        505.96        430.90       157.63 o
 -14  13   1          9.16         22.04       140.09 o
 -13  13   1        493.82        362.79       149.11 o
 -12  13   1       2299.70       2630.75       233.39 o
 -11  13   1        957.86       1349.60       162.57 o
 -10  13   1        214.27        265.33       109.78 o
  -9  13   1        843.33        761.28       119.58 o
  -8  13   1         12.37         49.85       103.63 o
  -7  13   1       3402.70       3517.14       166.97 o
  -6  13   1         31.65        138.96        97.54 o
  -5  13   1       1614.12       1573.00       146.39 o
  -4  13   1       4688.95       4873.39       311.47 o
  -3  13   1       2166.47       2270.40       128.00 o
  -2  13   1       5202.00       5187.22       178.98 o
  -1  13   1       1040.65        958.15       105.91 o
   0  13   1       4563.06       4659.06       178.54 o
   1  13   1        882.89        887.95       100.54 o
   2  13   1       4890.32       4972.13       173.45 o
   3  13   1        959.83        869.50       163.47 o
   4  13   1         40.77         32.16       122.57 o
   5  13   1       4382.02       4335.78       202.36 o
   6  13   1        547.58        473.85       124.15 o
   7  13   1         46.62        -28.40       123.46 o
   8  13   1        182.21        264.12       124.58 o
   9  13   1       1414.10       1448.69       153.61 o
  10  13   1        887.59       1096.48       149.74 o
  11  13   1        764.45        749.02       146.19 o
  12  13   1         84.53        -57.34       126.56 o
  13  13   1         62.20         35.54       133.42 o
  14  13   1       1408.34       1297.53       170.60 o
  15  13   1         93.23        121.04       125.13 o
  16  13   1        145.92        166.99       130.47 o
  17  13   1        284.12        199.77       208.18 o
  18  13   1       1549.27       1611.18       170.19 o
  19  13   1       1390.13       1445.96       193.81 o
  20  13   1        532.10        430.78       155.21 o
  21  13   1          8.06         96.40       150.30 o
  22  13   1          1.59         85.38       150.73 o
  23  13   1       1351.66       1531.17       228.16 o
  24  13   1        176.38        282.30       164.62 o
  25  13   1         29.26        179.72       170.33 o
  26  13   1        196.46        212.70       220.38 o
  27  13   1         36.92        263.97       204.15 o
  28  13   1        356.84        476.85       305.13 o
  29  13   1         16.04        203.37       258.92 o
  30  13   1        513.07        630.31       230.36 o
  31  13   1          3.00       -250.64       250.64 o
  32  13   1        367.15        -98.81       345.50 o
 -29  14   1        207.79        670.66       514.48 o
 -28  14   1        272.31        251.66       213.57 o
 -27  14   1          5.78        -45.21       189.16 o
 -26  14   1        200.05       -103.16       197.15 o
 -25  14   1          1.07        -98.03       184.73 o
 -24  14   1         33.14       -153.55       153.55 o
 -23  14   1        534.68        322.68       234.32 o
 -22  14   1         25.18        163.20       157.99 o
 -21  14   1        149.30        134.74       156.86 o
 -20  14   1         70.29        198.09       151.61 o
 -19  14   1        154.48         71.71       142.22 o
 -18  14   1        425.78        404.47       188.62 o
 -17  14   1          0.19        -53.61       166.58 o
 -16  14   1         42.00       -111.04       131.52 o
 -15  14   1        111.66        236.48       159.40 o
 -14  14   1        492.48        670.38       139.21 o
 -13  14   1        164.98        143.82       124.21 o
 -12  14   1          1.12         27.34       131.91 o
 -11  14   1        134.00        -52.71       123.23 o
 -10  14   1        580.01        525.21       127.00 o
  -9  14   1        334.54        399.95       118.82 o
  -8  14   1         48.60        -46.79       123.61 o
  -7  14   1       1081.31       1287.39       153.06 o
  -6  14   1         19.19         19.20       116.42 o
  -5  14   1       1025.85       1206.01       148.19 o
  -4  14   1         20.83        -50.72       113.05 o
  -3  14   1        474.48        613.44       163.37 o
  -2  14   1       5840.62       5837.84       235.02 o
  -1  14   1         18.90        138.14       111.89 o
   0  14   1       2845.78       2760.66       274.59 o
   1  14   1       2637.51       2245.29       160.85 o
   2  14   1       1139.56       1139.52       139.63 o
   3  14   1        653.28        594.33       127.42 o
   4  14   1        416.88        515.35       125.72 o
   5  14   1        243.69        247.60       165.67 o
   6  14   1        162.57        230.45       123.70 o
   7  14   1       2154.22       2153.82       171.86 o
   8  14   1        740.09        588.88       139.85 o
   9  14   1        101.66        110.11       129.78 o
  10  14   1        117.77        128.41       134.49 o
  11  14   1        745.07        784.82       153.24 o
  12  14   1       2848.31       3358.25       214.26 o
  13  14   1          7.09         25.79       138.50 o
  14  14   1        116.34        124.06       304.48 o
  15  14   1        188.60        243.66       161.27 o
  16  14   1        648.53        528.89       166.01 o
  17  14   1        694.14        718.53       212.57 o
  18  14   1        128.11        126.63       163.97 o
  19  14   1        157.79        353.10       174.78 o
  20  14   1          3.28         12.12       169.10 o
  21  14   1        681.45       1306.06       213.44 o
  22  14   1          0.84         -0.40       171.90 o
  23  14   1          5.59         15.04       185.13 o
  24  14   1         64.46       -233.42       233.42 o
  25  14   1         28.75       -298.73       298.73 o
  26  14   1         59.06        378.05       246.82 o
  27  14   1         11.69        271.57       356.06 o
  28  14   1        587.13        857.98       265.63 o
  29  14   1         20.22        171.99       359.08 o
 -26  15   1         18.98        258.78       218.89 o
 -25  15   1         70.27        -93.04       193.23 o
 -24  15   1        318.79        305.82       195.34 o
 -23  15   1         63.48        118.99       185.61 o
 -22  15   1        404.02        278.25       170.97 o
 -21  15   1         86.52        189.54       163.46 o
 -20  15   1        736.41        811.04       173.64 o
 -19  15   1         30.91        -41.47       148.76 o
 -18  15   1        214.12        249.48       152.36 o
 -17  15   1        234.98        131.26       145.53 o
 -16  15   1          8.40        -26.33       135.87 o
 -15  15   1        327.75        344.38       200.34 o
 -14  15   1        125.79         -6.37       131.01 o
 -13  15   1        808.64        871.03       253.43 o
 -12  15   1          5.32       -138.94       138.94 o
 -11  15   1        266.80        391.95       158.95 o
 -10  15   1       1017.48       1045.59       164.44 o
  -9  15   1         35.80        175.37       156.38 o
  -8  15   1        131.74       -132.98       132.98 o
  -7  15   1        102.83        -23.83       131.41 o
  -6  15   1        704.03        504.24       144.30 o
  -5  15   1        504.04        501.60       138.59 o
  -4  15   1         42.41       -142.53       142.53 o
  -3  15   1        341.50        413.35       164.85 o
  -2  15   1         76.71        -75.29       155.40 o
  -1  15   1       2347.33       2525.60       356.06 o
   0  15   1        532.24        407.46       161.96 o
   1  15   1         35.18         40.12       153.80 o
   2  15   1         71.53        -63.51       152.01 o
   3  15   1        817.40        578.06       224.80 o
   4  15   1        131.65        324.78       156.55 o
   5  15   1         46.86         -0.73       124.94 o
   6  15   1        238.40        231.80       134.92 o
   7  15   1        242.64        401.71       141.77 o
   8  15   1        732.83        700.80       153.23 o
   9  15   1          1.51       -131.50       131.50 o
  10  15   1         62.40         -2.05       135.67 o
  11  15   1        852.58        959.78       170.57 o
  12  15   1         24.78       -141.11       141.11 o
  13  15   1        175.20        381.80       199.48 o
  14  15   1         18.46        -86.02       174.61 o
  15  15   1        242.75        703.24       211.27 o
  16  15   1        116.65         59.62       163.42 o
  17  15   1        225.67       -107.94       223.16 o
  18  15   1          7.78        200.77       336.74 o
  19  15   1         21.84        104.42       176.03 o
  20  15   1         44.76          1.11       179.55 o
  21  15   1          2.25         53.19       273.37 o
  22  15   1         30.68       -175.47       212.57 o
  23  15   1          7.36        325.89       343.99 o
  24  15   1        148.55         42.24       340.97 o
  25  15   1         77.90        233.20       239.30 o
  26  15   1         50.47         53.11       381.71 o
 -23  16   1        235.13        304.52       236.58 o
 -22  16   1         75.53        210.70       221.41 o
 -21  16   1        142.72        415.73       231.44 o
 -20  16   1        253.69        470.72       277.61 o
 -19  16   1         21.59          5.86       184.13 o
 -18  16   1          4.32       -172.90       172.90 o
 -17  16   1         10.03         41.07       191.75 o
 -16  16   1         13.62        117.12       177.55 o
 -15  16   1        187.51         72.38       172.70 o
 -14  16   1         21.67       -100.48       185.41 o
 -13  16   1        112.48        102.27       164.37 o
 -12  16   1         79.68         61.73       157.78 o
 -11  16   1        355.61        405.48       163.52 o
 -10  16   1        173.57        -31.00       179.53 o
  -9  16   1         25.97       -148.11       173.88 o
  -8  16   1       1064.22       1056.82       209.96 o
  -7  16   1        486.43        576.23       191.99 o
  -6  16   1        297.73        381.31       180.06 o
  -5  16   1          4.15         84.76       163.92 o
  -4  16   1        650.59        446.23       181.21 o
  -3  16   1         70.43         42.78       162.96 o
  -2  16   1        286.38         54.93       163.21 o
  -1  16   1         14.70        120.51       169.70 o
   0  16   1         56.58       -263.62       277.61 o
   1  16   1        826.99        889.67       194.02 o
   2  16   1        661.53        773.53       197.58 o
   3  16   1         33.35        -72.81       178.03 o
   4  16   1        263.32        234.18       170.96 o
   5  16   1         44.51        -63.60       161.96 o
   6  16   1       1246.34       1639.89       242.91 o
   7  16   1         16.15          2.69       163.62 o
   8  16   1        286.90         97.13       194.63 o
   9  16   1        348.41        317.41       186.23 o
  10  16   1        589.61        763.37       172.13 o
  11  16   1        110.12        239.05       163.74 o
  12  16   1          9.75       -148.93       148.93 o
  13  16   1        450.74        160.97       166.52 o
  14  16   1         23.61         12.47       167.11 o
  15  16   1         34.32         65.82       171.32 o
  16  16   1        367.62        190.16       183.48 o
  17  16   1        789.51        962.40       260.27 o
  18  16   1         32.09        -35.90       176.43 o
  19  16   1        257.37        -75.65       183.80 o
  20  16   1         15.57        180.64       219.27 o
  21  16   1         21.88       -244.41       310.80 o
  22  16   1        442.42        669.15       310.80 o
  23  16   1          2.75        145.23       234.14 o
 -18  17   1         35.70       -185.60       208.28 o
 -17  17   1        153.34       -196.30       196.30 o
 -16  17   1          3.21        166.87       218.63 o
 -15  17   1          8.57        -74.55       203.09 o
 -14  17   1          0.11        108.63       286.66 o
 -13  17   1         32.59        122.79       205.82 o
 -12  17   1         14.54       -176.65       196.26 o
 -11  17   1        106.05        119.73       203.76 o
 -10  17   1         38.95        199.15       286.66 o
  -9  17   1        225.73        166.12       215.75 o
  -8  17   1          6.81        -49.95       186.61 o
  -7  17   1         22.85       -193.12       268.55 o
  -6  17   1         63.79       -265.54       265.54 o
  -5  17   1         44.52       -164.56       179.08 o
  -4  17   1        279.20        214.44       191.46 o
  -3  17   1         94.16         39.23       268.55 o
  -2  17   1        284.39        381.06       189.46 o
  -1  17   1         13.95       -174.80       174.80 o
   0  17   1       1010.36       1119.91       221.78 o
   1  17   1          1.06       -183.84       188.59 o
   2  17   1        408.87        552.19       256.48 o
   3  17   1          9.70       -318.34       318.34 o
   4  17   1        471.90        392.27       265.54 o
   5  17   1          0.67        102.59       280.62 o
   6  17   1        149.52        609.53       298.73 o
   7  17   1          1.78        229.33       274.59 o
   8  17   1          0.51        -45.26       274.59 o
   9  17   1         22.33        -12.07       271.57 o
  10  17   1         88.28         -6.03       274.59 o
  11  17   1          2.00        102.59       292.69 o
  12  17   1          4.06         48.28       292.69 o
  13  17   1         69.08        467.71       316.83 o
  14  17   1         39.36        -39.23       298.73 o
  15  17   1         21.51         96.56       304.76 o
  16  17   1        377.36        -27.16       304.76 o
  17  17   1        275.08        721.17       337.95 o
  18  17   1          1.67         84.49       334.94 o
 -12  18   1        225.57        564.26       337.95 o
 -11  18   1        241.79        -21.12       316.83 o
 -10  18   1         54.77       -235.36       295.71 o
  -9  18   1         41.67        -15.09       301.75 o
  -8  18   1        130.97       -120.52       194.88 o
  -7  18   1          9.30       -268.55       268.55 o
  -6  18   1        149.68        292.27       205.82 o
  -5  18   1          2.46       -238.38       238.38 o
  -4  18   1        189.96        217.26       307.78 o
  -3  18   1        356.73       -162.94       283.64 o
  -2  18   1         21.77        211.22       289.68 o
   0  18   1          4.91       -244.41       244.41 o
  11  18   1        315.87        552.19       316.83 o
  12  18   1          3.97         81.47       301.75 o
 -44   0   2        162.55       -144.84       416.41 o
 -43   0   2        143.51        235.36       416.41 o
 -42   0   2         19.67        187.98       271.73 o
 -41   0   2        272.54          1.61       211.91 o
 -40   0   2        674.27        568.04       286.50 o
 -39   0   2        248.98        603.13       509.95 o
 -38   0   2          3.24        -90.59       202.68 o
 -37   0   2        379.89        454.55       256.94 o
 -36   0   2        408.60        413.04       199.18 o
 -35   0   2          6.23        -10.23       220.76 o
 -34   0   2       1282.28       1167.20       288.63 o
 -33   0   2        178.32        179.69       178.03 o
 -32   0   2        450.25        413.70       236.91 o
 -31   0   2        873.74       1009.94       185.62 o
 -30   0   2       1116.66       1164.68       187.66 o
 -29   0   2       5368.34       5308.78       272.10 o
 -28   0   2       4868.66       5013.00       259.73 o
 -27   0   2        122.05        438.14       146.26 o
 -26   0   2      13370.39      12773.38       417.60 o
 -25   0   2       3815.26       3987.86       218.78 o
 -24   0   2       8739.46       8335.59       358.13 o
 -23   0   2      22821.44      22629.80       526.75 o
 -22   0   2        398.37        400.86       122.50 o
 -21   0   2        871.35       1166.32       171.07 o
 -20   0   2      12564.90      11915.92       304.04 o
 -19   0   2       2525.65       3226.16       142.94 o
 -18   0   2        492.59        786.63        92.67 o
 -17   0   2       8194.26       8657.80       250.66 o
 -16   0   2       3747.71       2834.70       125.49 o
 -15   0   2       1126.51       1492.97        99.86 o
 -14   0   2        781.45        828.99        85.12 o
 -13   0   2       2947.90       3369.51       123.25 o
 -12   0   2        912.80        819.16       101.48 o
 -11   0   2      12055.75      11347.24       211.55 o
 -10   0   2       2514.77       2272.79        97.31 o
  -9   0   2      15347.44      16274.49       260.58 o
  -8   0   2       3111.97       3005.18       101.42 o
  -7   0   2      33817.14      30867.59       430.58 o
  -6   0   2      42411.13      39818.21       537.31 o
  -5   0   2     106980.73     113084.37      1450.15 o
  -4   0   2      35391.53      36466.75       486.71 o
  -3   0   2       7992.45       8386.23       120.76 o
  -2   0   2     132527.00     128797.77      3790.15 o
  -1   0   2       3282.61       2882.76       152.44 o
   2   0   2     102800.70     101400.11      1062.51 o
   3   0   2      65540.31      64226.69       751.33 o
   4   0   2      53355.77      54448.75       644.33 o
   5   0   2      29472.35      29073.42       407.66 o
   7   0   2     129504.21     123545.41      1592.60 o
   8   0   2       7332.15       7361.20       151.76 o
   9   0   2      13212.78      14013.06       271.74 o
  10   0   2      13137.72      14464.47       246.14 o
  11   0   2         57.94        475.20        83.17 o
  12   0   2      14195.83      11780.69       222.57 o
  13   0   2        148.21         97.63        72.25 o
  14   0   2       2339.21       1914.47       105.01 o
  16   0   2      17420.45      16364.30       341.43 o
  17   0   2       1340.98       1539.28       125.34 o
  18   0   2        348.10        271.48        99.03 o
  19   0   2       4915.40       5063.67       386.81 o
  20   0   2       2073.38       2307.41       192.96 o
  21   0   2       7259.10       7278.40       239.28 o
  22   0   2        421.83        558.71       157.07 o
  23   0   2       1417.75       1409.05       221.17 o
  24   0   2        257.37        589.01       137.28 o
  25   0   2       1666.03       1722.47       228.90 o
  26   0   2        337.67        293.01       137.88 o
  27   0   2       2418.64       2626.42       203.94 o
  28   0   2       1574.00       1758.54       182.90 o
  29   0   2       1405.45       1611.34       190.38 o
  30   0   2         26.46        198.91       162.81 o
  31   0   2        612.99        778.38       201.25 o
  32   0   2        876.99        774.62       185.82 o
  33   0   2       2534.30       2375.83       200.22 o
  34   0   2        391.04        647.82       168.36 o
  35   0   2        685.76        426.42       168.21 o
  36   0   2        253.36        177.56       163.07 o
  37   0   2        136.49        215.76       197.51 o
  38   0   2        149.43         36.86       172.04 o
  39   0   2        115.46        -29.86       246.16 o
  40   0   2        434.87        368.13       407.36 o
  41   0   2        172.99        196.13       434.51 o
  42   0   2         51.23       -168.98       389.25 o
  43   0   2        154.40         96.56       419.43 o
  44   0   2         17.97        223.29       446.58 o
 -44   1   2        216.30        740.26       312.87 o
 -43   1   2         60.54        203.28       305.73 o
 -42   1   2         39.02        202.17       404.34 o
 -41   1   2         53.80       -189.45       223.47 o
 -40   1   2         72.92        360.13       169.30 o
 -39   1   2        610.84        695.77       192.86 o
 -38   1   2          1.99         32.91       152.25 o
 -37   1   2          0.66       -103.06       135.89 o
 -36   1   2          1.47       -127.45       127.45 o
 -35   1   2          6.48        110.18       129.83 o
 -34   1   2       1355.19       1340.47       149.64 o
 -33   1   2          6.34        108.69       123.28 o
 -32   1   2         13.96        207.87       120.02 o
 -31   1   2        460.79        676.55       124.13 o
 -30   1   2       6268.28       5780.10       246.75 o
 -29   1   2        381.06        539.56       115.56 o
 -28   1   2        185.33        201.69       106.67 o
 -27   1   2        115.03        285.80       102.37 o
 -26   1   2       1387.03       1705.34       124.34 o
 -25   1   2       5650.76       5515.32       229.41 o
 -24   1   2        301.27         89.19        90.03 o
 -23   1   2       1971.16       1964.52       116.46 o
 -22   1   2       5804.17       6027.13       163.57 o
 -21   1   2       8615.71       9146.34       189.35 o
 -20   1   2       2080.91       2218.58       133.97 o
 -19   1   2        727.62        873.89        75.20 o
 -18   1   2      15510.94      15666.98       223.75 o
 -17   1   2        970.71       1573.12        79.28 o
 -16   1   2       2343.92       2306.65        81.43 o
 -15   1   2        892.72        934.43        62.07 o
 -14   1   2      10427.42       9737.36       143.95 o
 -13   1   2       3259.24       3176.22        85.23 o
 -12   1   2         72.42        213.15        48.30 o
 -11   1   2       7225.08       7298.95       125.60 o
 -10   1   2       2073.14       1900.16        63.59 o
  -9   1   2         39.86         19.77        42.55 o
  -8   1   2        835.39        671.22        46.59 o
  -7   1   2       1172.41       1215.33        50.49 o
  -6   1   2       3556.30       3511.14        69.70 o
  -5   1   2      16582.66      16435.62       172.79 o
  -4   1   2      13413.15      12655.15       135.27 o
  -3   1   2      21052.74      21016.81       203.34 o
  -2   1   2       3812.51       3488.88        48.44 o
  -1   1   2         23.59         12.94        18.05 o
   0   1   2      21369.63      21017.00       202.90 o
   1   1   2      62724.06      64019.40       592.72 o
   2   1   2        152.05        112.48        23.93 o
   3   1   2         60.26         93.35        22.44 o
   4   1   2      12796.35      14464.03       135.83 o
   5   1   2       4241.99       5209.73        79.71 o
   6   1   2        118.16         96.03        34.76 o
   7   1   2      37200.85      34400.88       339.33 o
   8   1   2       7514.90       8047.67       138.54 o
   9   1   2       2852.83       2795.89        75.62 o
  10   1   2       1196.18       1180.17        56.60 o
  11   1   2        318.94        314.88        51.39 o
  12   1   2      25999.92      25964.04       298.94 o
  13   1   2      10354.19      11076.38       164.10 o
  14   1   2        104.42        261.19        57.04 o
  15   1   2        253.73        400.03        59.93 o
  16   1   2      12510.52      12976.02       192.32 o
  17   1   2        747.13       1092.00        73.54 o
  18   1   2       3227.96       3010.67       103.70 o
  19   1   2       3499.21       3231.88       109.52 o
  20   1   2         82.16        161.62        68.06 o
  21   1   2        128.54         83.05        76.16 o
  22   1   2       3764.41       3564.49       144.33 o
  23   1   2       5506.39       5257.00       161.13 o
  24   1   2         41.18        209.92        88.05 o
  25   1   2          7.07        -88.59        88.59 o
  26   1   2        107.29        242.03        96.82 o
  27   1   2        129.35         41.39        99.44 o
  28   1   2        302.03        216.19       107.57 o
  29   1   2        862.34        786.18       121.09 o
  30   1   2        348.42        396.06       118.75 o
  31   1   2         35.38         64.00       105.47 o
  32   1   2        480.52        639.78       119.60 o
  33   1   2        431.85        493.05       121.11 o
  34   1   2        459.84        721.91       117.93 o
  35   1   2        128.77        103.71       132.58 o
  36   1   2        156.91         64.61       115.76 o
  37   1   2         13.49        103.45       122.42 o
  38   1   2        397.71        554.01       191.66 o
  39   1   2        475.92        348.17       167.29 o
  40   1   2        142.62        110.15       223.30 o
  41   1   2        187.65        447.54       478.27 o
  42   1   2        144.53        480.11       375.67 o
  43   1   2         11.16        151.59       304.76 o
  44   1   2         99.18        108.63       425.46 o
 -44   2   2          1.18        440.55       440.55 o
 -43   2   2        139.50         -6.10       284.39 o
 -42   2   2        109.27        353.25       243.00 o
 -41   2   2         12.68        -61.98       221.16 o
 -40   2   2          2.31        -41.76       265.63 o
 -39   2   2         24.86         45.97       161.96 o
 -38   2   2        162.63         25.72       157.77 o
 -37   2   2        122.43         80.20       135.63 o
 -36   2   2         88.28        168.79       133.53 o
 -35   2   2        590.43        484.03       196.79 o
 -34   2   2         27.01        141.36       124.11 o
 -33   2   2        272.65        360.12       126.86 o
 -32   2   2          1.03         26.71       116.00 o
 -31   2   2       1671.97       1864.62       146.34 o
 -30   2   2       2302.95       2474.91       152.48 o
 -29   2   2       1289.67       1571.33       134.49 o
 -28   2   2        338.28        392.56       108.73 o
 -27   2   2        368.84        328.50       104.60 o
 -26   2   2       1138.74       1472.02       121.45 o
 -25   2   2         12.74        159.79        92.42 o
 -24   2   2          8.27         18.69        86.75 o
 -23   2   2         11.50        -38.14        82.46 o
 -22   2   2        282.12        472.76        77.25 o
 -21   2   2       2952.34       3121.16       112.57 o
 -20   2   2       1798.27       1803.90        91.01 o
 -19   2   2        210.51        322.04        65.03 o
 -18   2   2        938.76        946.90        72.43 o
 -17   2   2       6342.92       6010.24       127.91 o
 -16   2   2       2280.01       2517.62        88.28 o
 -15   2   2       1657.45       1863.89        73.45 o
 -14   2   2       1517.85       1909.77        71.49 o
 -13   2   2      19505.94      19629.09       225.69 o
 -12   2   2      19500.29      18399.52       214.13 o
 -11   2   2        375.13        501.38        48.65 o
 -10   2   2      10673.48      10735.06       158.10 o
  -9   2   2        267.70        489.43        44.91 o
  -8   2   2      10688.92       9971.07       127.30 o
  -7   2   2         99.59        154.34        44.62 o
  -6   2   2       1341.66       1389.13        58.44 o
  -5   2   2       3450.23       3325.69        65.54 o
  -4   2   2       6399.80       7172.84        97.63 o
  -3   2   2       5370.29       5246.15        83.71 o
  -2   2   2       2026.39       1999.52        51.75 o
  -1   2   2       3322.90       3975.90        77.46 o
   0   2   2       3978.44       3869.04        76.19 o
   1   2   2      19845.99      19209.34       227.53 o
   2   2   2        167.67         74.49        34.56 o
   3   2   2        252.23        499.36        45.84 o
   4   2   2      27427.84      28367.95       294.38 o
   5   2   2      19784.48      19772.65       203.25 o
   6   2   2       2325.51       2714.36        51.50 o
   7   2   2       1433.41       1356.03        59.56 o
   8   2   2       3245.07       3372.96        82.22 o
   9   2   2      11675.66      11501.63       163.68 o
  10   2   2       1335.29       1430.05        66.37 o
  11   2   2        134.90         64.45        42.26 o
  12   2   2       4175.70       4504.56        90.96 o
  13   2   2      10754.86      10225.47       142.05 o
  14   2   2       3871.95       3243.49        92.46 o
  15   2   2         25.12         34.51        53.95 o
  16   2   2       7287.54       7401.41       147.67 o
  17   2   2       1015.43       1103.51        73.63 o
  18   2   2       1919.02       2037.41        88.95 o
  19   2   2        136.23        195.20        64.84 o
  20   2   2        248.81        181.25        67.99 o
  21   2   2        700.33        813.74        82.93 o
  22   2   2       2581.44       2626.10       121.54 o
  23   2   2       4045.11       3786.24       142.35 o
  24   2   2        532.10        703.83        99.41 o
  25   2   2          5.87         40.36        92.41 o
  26   2   2       1835.61       1854.49       126.62 o
  27   2   2        138.63         -5.89        96.39 o
  28   2   2        177.26        180.31       108.27 o
  29   2   2       1134.60        887.84       108.59 o
  30   2   2        508.57        630.92       107.95 o
  31   2   2        679.22        918.65       126.63 o
  32   2   2        634.31        719.25       118.39 o
  33   2   2          4.77         96.60       119.38 o
  34   2   2        845.99        785.14       126.11 o
  35   2   2         76.10        259.27       121.08 o
  36   2   2        615.88        908.13       168.49 o
  37   2   2         45.24        135.52       163.27 o
  38   2   2        260.43         89.52       166.50 o
  39   2   2       1089.45       1385.85       201.97 o
  40   2   2         43.02        186.37       221.06 o
  41   2   2         28.45         94.75       225.90 o
  42   2   2         68.07         46.05       231.37 o
  43   2   2        404.59       1050.07       464.69 o
  44   2   2         25.33       -362.09       398.30 o
 -44   3   2          2.36       -325.89       392.27 o
 -43   3   2          0.72        199.40       292.97 o
 -42   3   2        455.35        490.29       241.91 o
 -41   3   2          1.83       -162.26       217.06 o
 -40   3   2        356.71        214.35       221.00 o
 -39   3   2        330.06        450.00       228.74 o
 -38   3   2        242.34        388.68       191.55 o
 -37   3   2        567.58        623.18       195.72 o
 -36   3   2        937.09       1380.42       177.83 o
 -35   3   2         67.88        122.96       143.33 o
 -34   3   2        219.20        353.54       129.01 o
 -33   3   2       2202.34       2116.03       181.95 o
 -32   3   2        154.66        142.49       115.81 o
 -31   3   2        398.59        628.05       124.40 o
 -30   3   2        356.15        285.42       112.60 o
 -29   3   2        354.67        566.41       128.20 o
 -28   3   2        562.64        528.44       109.54 o
 -27   3   2        866.24       1162.09       117.13 o
 -26   3   2         56.07        -40.05        93.17 o
 -25   3   2        138.21         79.08       116.28 o
 -24   3   2        275.32        304.49        79.31 o
 -23   3   2          1.06         46.57        72.05 o
 -22   3   2         94.28        232.63        71.04 o
 -21   3   2       6610.54       6006.47       182.27 o
 -20   3   2        155.75        183.44        63.73 o
 -19   3   2       1656.95       1777.86        85.52 o
 -18   3   2       4250.04       4345.04       125.83 o
 -17   3   2       1388.69       1258.63        72.05 o
 -16   3   2       5182.86       4881.24       119.49 o
 -15   3   2       7582.65       6570.70       124.75 o
 -14   3   2        849.72        922.69        58.14 o
 -13   3   2       8457.88       8854.70       130.90 o
 -12   3   2        532.76        639.38        52.15 o
 -11   3   2       4160.55       4026.67       140.27 o
 -10   3   2      28084.23      26333.56       294.39 o
  -9   3   2        431.19        454.98        47.39 o
  -8   3   2       2011.36       1845.88        61.24 o
  -7   3   2       2881.92       2474.21        72.16 o
  -6   3   2      15128.56      14576.56       187.36 o
  -5   3   2        734.58        953.61        49.96 o
  -4   3   2       4642.39       4876.79        81.15 o
  -3   3   2      30226.73      29490.06       304.13 o
  -2   3   2       3363.15       3386.14        77.34 o
  -1   3   2       1396.08       1493.85        64.13 o
   0   3   2      10755.85      10537.25       142.20 o
   1   3   2      13520.93      13149.46       167.97 o
   2   3   2      13165.79      12708.98       199.10 o
   3   3   2      22614.95      21603.88       280.50 o
   4   3   2      18702.71      18660.28       227.49 o
   5   3   2       8063.98       7825.42       125.02 o
   6   3   2       4209.08       4689.71        76.16 o
   7   3   2       2341.04       2425.83        61.72 o
   8   3   2       3535.68       3332.06        78.48 o
   9   3   2       1754.34       1578.72        74.98 o
  10   3   2       1935.24       1970.84        96.20 o
  11   3   2       8526.24       8403.65       139.37 o
  12   3   2       4893.83       4862.69        98.89 o
  13   3   2        480.33        502.93        52.79 o
  14   3   2        222.07        456.03        48.41 o
  15   3   2      22488.34      20932.69       239.61 o
  16   3   2       3280.74       3501.83        91.23 o
  17   3   2       1511.28       1479.48        70.30 o
  18   3   2       2632.71       2342.87        82.65 o
  19   3   2        838.33       1318.21        73.76 o
  20   3   2       9801.26       9306.78       157.57 o
  21   3   2        291.20        382.66        67.17 o
  22   3   2        115.47        106.73        64.90 o
  23   3   2       1993.77       2307.82       106.85 o
  24   3   2       5258.17       4720.23       199.58 o
  25   3   2        363.49        453.39        85.95 o
  26   3   2       1054.76        889.78        96.84 o
  27   3   2        530.61        583.71        94.69 o
  28   3   2        416.70        307.69        93.81 o
  29   3   2       1348.20       1376.74       113.63 o
  30   3   2        555.06        361.76        98.20 o
  31   3   2        301.98        341.77       104.11 o
  32   3   2        255.16        363.27       104.57 o
  33   3   2        406.05        442.66       144.40 o
  34   3   2        232.16        168.72       145.87 o
  35   3   2        407.77        208.06       158.54 o
  36   3   2        316.40        535.43       168.39 o
  37   3   2         15.31        250.17       180.97 o
  38   3   2        411.10        481.03       180.57 o
  39   3   2         57.77        211.04       171.50 o
  40   3   2         91.83         73.57       227.86 o
  41   3   2        665.00        694.38       243.55 o
  42   3   2        181.19        205.67       240.79 o
  43   3   2          0.46        555.21       311.51 o
 -43   4   2         53.33        315.40       307.97 o
 -42   4   2          6.63        -42.66       235.61 o
 -41   4   2        356.11        384.13       211.29 o
 -40   4   2        180.40         37.51       214.91 o
 -39   4   2         57.35        271.75       194.63 o
 -38   4   2        555.05        770.58       230.55 o
 -37   4   2         99.65         14.53       206.64 o
 -36   4   2         37.43        198.70       175.43 o
 -35   4   2         21.82        154.99       195.55 o
 -34   4   2        288.65        220.39       144.95 o
 -33   4   2          2.11        -98.33       134.56 o
 -32   4   2         63.69        -18.54       115.29 o
 -31   4   2          2.57       -103.55       103.55 o
 -30   4   2        602.75        520.74       114.81 o
 -29   4   2          1.71         78.17       104.81 o
 -28   4   2         87.24        163.31       101.56 o
 -27   4   2        348.47        299.28       100.37 o
 -26   4   2         57.90         68.70        91.55 o
 -25   4   2        126.00        113.55        89.87 o
 -24   4   2        139.00         95.61        72.78 o
 -23   4   2        108.46        -40.03        81.53 o
 -22   4   2        222.42        246.86        69.03 o
 -21   4   2        965.84       1093.25        80.77 o
 -20   4   2          2.65        -58.28        58.28 o
 -19   4   2        520.01        498.96        65.70 o
 -18   4   2         33.86        106.24        55.65 o
 -17   4   2       2969.97       3024.80        93.55 o
 -16   4   2         35.40          9.62        48.71 o
 -15   4   2          6.35        -62.81        65.26 o
 -14   4   2        408.07        547.46        60.31 o
 -13   4   2          3.09         85.64        49.42 o
 -12   4   2      13854.55      14450.60       190.19 o
 -11   4   2       1964.72       2212.69        72.45 o
 -10   4   2      10068.35      10242.72       145.01 o
  -9   4   2       1561.14       1651.69        59.47 o
  -8   4   2       5441.14       5513.17        96.08 o
  -7   4   2         18.49         68.43        37.01 o
  -6   4   2         70.65         81.25        32.83 o
  -5   4   2       1106.15       1168.86        47.02 o
  -4   4   2        961.39       1135.29        67.09 o
  -3   4   2        337.87        367.34        28.44 o
  -2   4   2       4431.13       4451.79        86.75 o
  -1   4   2       2240.34       2221.00        67.94 o
   0   4   2       3488.10       3400.70        87.07 o
   1   4   2       2123.86       2543.97        74.65 o
   2   4   2        233.78        274.65        40.77 o
   3   4   2       1466.19       1574.32        56.11 o
   4   4   2       9117.18       9300.14       144.34 o
   5   4   2      10298.95      10651.95       187.61 o
   6   4   2       9885.79      10140.76       128.61 o
   7   4   2        966.00       1184.27        42.63 o
   8   4   2        110.77        284.62        40.46 o
   9   4   2       3572.50       3918.08       114.25 o
  10   4   2       5593.15       5772.08       129.23 o
  11   4   2       1103.70       1016.71        59.05 o
  12   4   2       3335.43       3606.69        94.57 o
  13   4   2         88.81         41.61        35.64 o
  14   4   2        127.88        151.31        45.50 o
  15   4   2        717.35        774.71        72.11 o
  16   4   2        224.11        182.55        51.59 o
  17   4   2          4.31         25.23        51.88 o
  18   4   2        276.14        304.52        58.96 o
  19   4   2         48.91        123.96        85.89 o
  20   4   2         36.98         19.12        62.07 o
  21   4   2       1775.27       1847.23        83.92 o
  22   4   2        273.87        147.63        62.67 o
  23   4   2        520.02        581.44        72.00 o
  24   4   2       3257.82       3221.21       177.68 o
  25   4   2       1356.26       1354.92        95.07 o
  26   4   2        292.07        300.47        90.71 o
  27   4   2         16.80         98.41        92.71 o
  28   4   2       1093.14        877.08       110.23 o
  29   4   2         30.94       -109.40       115.79 o
  30   4   2          7.61       -115.01       115.01 o
  31   4   2         49.62         40.39       126.92 o
  32   4   2         62.87       -160.71       160.71 o
  33   4   2          2.21         66.35       185.72 o
  34   4   2         47.66       -106.29       165.88 o
  35   4   2        237.41        231.80       160.36 o
  36   4   2         77.28       -119.80       155.43 o
  37   4   2         25.11       -155.98       155.98 o
  38   4   2         40.94         34.95       252.34 o
  39   4   2         19.19        208.09       208.18 o
  40   4   2         31.82       -148.42       191.31 o
  41   4   2         24.29         15.25       197.25 o
  42   4   2        103.00       -150.87       275.24 o
  43   4   2         40.05       -380.20       380.20 o
 -43   5   2          5.08         75.44       383.22 o
 -42   5   2         14.51         97.72       237.63 o
 -41   5   2         56.32        386.51       235.18 o
 -40   5   2        707.66        635.57       246.21 o
 -39   5   2        200.64         45.55       223.39 o
 -38   5   2         17.50         80.49       188.42 o
 -37   5   2          1.86       -101.32       270.57 o
 -36   5   2         93.50        152.35       174.58 o
 -35   5   2          7.97        184.13       175.22 o
 -34   5   2         78.62        188.98       170.89 o
 -33   5   2        568.68        750.82       181.64 o
 -32   5   2         35.26        -90.62       156.94 o
 -31   5   2        669.99        354.17       163.47 o
 -30   5   2        741.93        450.62       130.68 o
 -29   5   2       1206.07       1371.81       123.52 o
 -28   5   2        224.46        215.39        99.93 o
 -27   5   2       1169.31        963.96       109.30 o
 -26   5   2       1544.57       1600.51       116.94 o
 -25   5   2        748.98        793.11        99.42 o
 -24   5   2         22.70         -0.51        83.29 o
 -23   5   2          7.74        -75.55        75.55 o
 -22   5   2        285.73        293.79        79.05 o
 -21   5   2        576.95        779.91        73.47 o
 -20   5   2       1839.22       1896.11        95.44 o
 -19   5   2         74.95         49.17        62.22 o
 -18   5   2        678.30        610.40        68.06 o
 -17   5   2        615.05        612.35        64.69 o
 -16   5   2       2067.49       1955.05        82.93 o
 -15   5   2       2360.77       2320.56       110.00 o
 -14   5   2         29.96         40.26        47.41 o
 -13   5   2        133.70        143.35        47.27 o
 -12   5   2       9667.71       9460.59       162.38 o
 -11   5   2        942.42       1218.39        57.72 o
 -10   5   2      35611.82      38403.32       408.58 o
  -9   5   2       5267.92       5658.50        98.79 o
  -8   5   2        182.78        217.25        43.20 o
  -7   5   2        597.72        830.71        83.35 o
  -6   5   2      13339.44      13887.66       183.61 o
  -5   5   2         89.32        122.10        41.04 o
  -4   5   2          8.90        -37.38        37.38 o
  -3   5   2       1863.72       1772.57        50.97 o
  -2   5   2         86.00         55.50        43.51 o
  -1   5   2       1485.55       1533.57        79.29 o
   0   5   2       1242.81       1481.75        63.09 o
   1   5   2       4354.15       4091.06        95.91 o
   2   5   2       9004.69       8847.95       133.29 o
   3   5   2       3760.85       3725.57        78.02 o
   4   5   2        501.11        612.76        46.09 o
   5   5   2       4869.14       5203.74        93.35 o
   6   5   2      17738.93      17875.87       257.26 o
   7   5   2       1971.12       2273.49        50.38 o
   8   5   2       2682.88       3378.97        73.49 o
   9   5   2      11156.97      11579.63       164.72 o
  10   5   2       2193.74       2378.78        78.30 o
  11   5   2       1311.63       1104.72        73.27 o
  12   5   2        783.55        887.06        72.50 o
  13   5   2       1091.91       1128.55        70.17 o
  14   5   2       2329.10       2312.86        79.98 o
  15   5   2       3832.08       3564.74       100.04 o
  16   5   2          2.76        -10.66        51.95 o
  17   5   2        456.58        386.71        62.82 o
  18   5   2         79.35         21.93        46.79 o
  19   5   2        149.42        216.86        68.30 o
  20   5   2       1886.92       1943.68        84.44 o
  21   5   2        292.34        452.45        94.49 o
  22   5   2       2259.97       2253.92       121.58 o
  23   5   2       2598.60       2603.85       104.55 o
  24   5   2       1292.40       1666.44       102.81 o
  25   5   2        329.44        367.49       102.87 o
  26   5   2        129.91        113.25       103.83 o
  27   5   2         10.20         67.09       105.53 o
  28   5   2         38.05        215.82       112.76 o
  29   5   2        637.25        380.75       154.76 o
  30   5   2         38.08       -111.34       146.16 o
  31   5   2          6.56        -50.90       150.06 o
  32   5   2          2.98        153.60       164.20 o
  33   5   2       1006.93       1225.81       223.43 o
  34   5   2         77.26         56.61       174.65 o
  35   5   2        148.70        481.48       180.37 o
  36   5   2        125.71        201.54       165.85 o
  37   5   2         68.97         60.21       173.79 o
  38   5   2         71.65        -75.95       166.86 o
  39   5   2        149.33        238.72       253.43 o
  40   5   2         15.55         11.87       194.90 o
  41   5   2        160.60        124.94       202.41 o
  42   5   2        141.42       -237.86       237.86 o
 -42   6   2          0.20       -377.18       377.18 o
 -41   6   2          5.11       -131.04       298.35 o
 -40   6   2        301.78         60.35       404.34 o
 -39   6   2         16.31         -8.81       222.21 o
 -38   6   2        793.50        789.15       212.77 o
 -37   6   2        233.71        164.32       186.52 o
 -36   6   2        475.01        360.60       188.93 o
 -35   6   2        454.25        482.78       189.47 o
 -34   6   2        152.20        187.51       172.86 o
 -33   6   2          2.08         92.04       173.34 o
 -32   6   2        608.69        661.18       179.12 o
 -31   6   2       1654.09       1237.27       186.79 o
 -30   6   2        457.68        256.05       173.78 o
 -29   6   2        834.71        796.30       161.86 o
 -28   6   2        183.52        -14.01       157.66 o
 -27   6   2         96.35        206.19       138.51 o
 -26   6   2       7362.36       6717.94       233.36 o
 -25   6   2         12.01        511.35       108.42 o
 -24   6   2       2715.38       2623.52       144.21 o
 -23   6   2       5403.19       5272.73       201.69 o
 -22   6   2       4611.21       4194.53       158.59 o
 -21   6   2       1924.51       2207.59       125.27 o
 -20   6   2        819.89        774.51        94.99 o
 -19   6   2       4047.44       3838.01       150.85 o
 -18   6   2          6.74         -9.87        71.63 o
 -17   6   2       3527.92       3455.14       209.40 o
 -16   6   2         58.93         87.07        45.78 o
 -15   6   2       1730.74       1708.62        92.82 o
 -14   6   2       2396.28       2274.01       102.78 o
 -13   6   2       6255.15       5745.59       135.17 o
 -12   6   2        422.75        434.30        61.51 o
 -11   6   2        119.46        192.39        51.28 o
 -10   6   2        178.85        122.34        37.45 o
  -9   6   2       1206.17       1320.98        50.02 o
  -8   6   2      11860.61      11669.09       190.72 o
  -7   6   2        123.79        205.35        79.98 o
  -6   6   2       6674.00       8321.05       147.05 o
  -5   6   2       1552.51       1454.98        57.89 o
  -4   6   2      16146.30      16684.22       209.07 o
  -3   6   2       4561.00       4775.02        80.19 o
  -2   6   2       8251.36       8965.73       108.97 o
  -1   6   2       2588.03       2271.05        69.87 o
   0   6   2        173.95        312.38        57.14 o
   1   6   2        465.42        224.94        44.49 o
   2   6   2       9974.15      10435.00       152.42 o
   3   6   2       1754.62       1572.17        60.37 o
   4   6   2       4168.46       3449.44        76.94 o
   5   6   2        106.52        272.61        42.30 o
   6   6   2       6957.72       6997.44       111.54 o
   7   6   2       4912.98       4888.83        72.23 o
   8   6   2       1594.75       1403.28        76.63 o
   9   6   2       6308.02       6083.46       124.55 o
  10   6   2       2795.06       2737.37        81.77 o
  11   6   2       1732.31       1448.30        77.00 o
  12   6   2       1289.50       1464.81       106.95 o
  13   6   2       9794.09       8702.07       173.04 o
  14   6   2        506.38        530.00        72.78 o
  15   6   2          5.00        150.81        67.60 o
  16   6   2       1548.89       1647.56        99.68 o
  17   6   2       7238.09       6587.58       238.12 o
  18   6   2         90.74        246.66        91.20 o
  19   6   2        237.21        190.45        84.45 o
  20   6   2       1107.82       1078.72       103.91 o
  21   6   2       1299.60       1363.90       146.42 o
  22   6   2       1450.39       1400.57        89.75 o
  23   6   2         99.11        -13.88        72.69 o
  24   6   2        691.28        549.58        86.69 o
  25   6   2         58.78        229.67        93.77 o
  26   6   2       1335.92       1350.70       166.49 o
  27   6   2       1030.71       1189.97       164.95 o
  28   6   2        384.87        415.00       150.08 o
  29   6   2       1125.99        896.95       167.27 o
  30   6   2        252.53        617.09       169.86 o
  31   6   2       2555.78       2327.70       258.71 o
  32   6   2          7.40        -81.15       161.50 o
  33   6   2        207.13       -163.04       163.04 o
  34   6   2       1041.11       1226.13       183.61 o
  35   6   2        157.90         40.01       158.68 o
  36   6   2        125.01        -74.67       163.18 o
  37   6   2        324.67        478.54       180.05 o
  38   6   2         65.73        204.14       199.64 o
  39   6   2        339.39        255.14       233.01 o
  40   6   2        388.32        303.30       343.89 o
  41   6   2        252.07        -87.72       274.03 o
 -41   7   2         48.89        446.58       446.58 o
 -39   7   2        114.70        353.04       422.44 o
 -38   7   2          5.72       -119.35       330.41 o
 -37   7   2         12.59       -133.56       538.62 o
 -36   7   2        382.42        483.82       232.07 o
 -35   7   2        110.00       -204.74       218.60 o
 -34   7   2         51.87        -16.12       172.24 o
 -33   7   2        191.45        236.61       168.19 o
 -32   7   2        119.01        262.14       167.24 o
 -31   7   2         74.28        197.85       154.26 o
 -30   7   2         65.87         14.37       149.33 o
 -29   7   2       2242.50       2313.55       197.16 o
 -28   7   2         11.29        312.84       148.43 o
 -27   7   2        121.98        182.90       138.13 o
 -26   7   2         17.87        159.93       132.05 o
 -25   7   2        994.60       1008.27       145.14 o
 -24   7   2        636.97        524.07       131.71 o
 -23   7   2        841.25       1041.61       138.55 o
 -22   7   2         32.57        212.92        88.21 o
 -21   7   2        134.20        233.88        70.79 o
 -20   7   2        101.62        151.41        66.12 o
 -19   7   2         10.56        -62.76        62.76 o
 -18   7   2        626.85        841.47        93.79 o
 -17   7   2        941.80        877.42        78.62 o
 -16   7   2       1935.07       2108.59        83.33 o
 -15   7   2       1925.86       1945.23        76.44 o
 -14   7   2         82.80          5.82        54.17 o
 -13   7   2        201.44        173.88        52.92 o
 -12   7   2       1811.69       1834.57        75.14 o
 -11   7   2       2736.54       2692.10       173.63 o
 -10   7   2        705.87        595.53        98.65 o
  -9   7   2       3850.70       3701.84       122.75 o
  -8   7   2       4893.85       4671.71       125.13 o
  -7   7   2         21.69         56.36        50.06 o
  -6   7   2       6231.43       6062.69       130.33 o
  -5   7   2       3682.90       3638.22       103.27 o
  -4   7   2        540.62        640.35        50.75 o
  -3   7   2       9784.77       9974.16       134.48 o
  -2   7   2        541.19        581.21        40.63 o
  -1   7   2       1740.39       1559.41        50.43 o
   0   7   2        980.48       1160.41        67.49 o
   1   7   2       1785.57       1839.03        66.41 o
   2   7   2       5503.94       5885.78       110.54 o
   3   7   2         48.07        126.72        43.82 o
   4   7   2         61.88        128.67        36.89 o
   5   7   2         12.72         92.82        44.31 o
   6   7   2       7895.23       7337.25       115.88 o
   7   7   2       1881.69       1902.07        77.80 o
   8   7   2        405.31        431.63        46.10 o
   9   7   2        371.19        504.43        52.70 o
  10   7   2       1293.05       1226.63        70.57 o
  11   7   2        185.76        254.16        72.59 o
  12   7   2         42.49        106.62        73.17 o
  13   7   2        840.58        941.38        72.87 o
  14   7   2        522.78        372.62        68.36 o
  15   7   2        812.37        848.39       135.13 o
  16   7   2          6.50        -65.79        68.78 o
  17   7   2         22.01         97.51        78.66 o
  18   7   2        705.82        602.15        89.84 o
  19   7   2         13.07         23.94        80.11 o
  20   7   2       1849.68       1821.58       118.15 o
  21   7   2        561.52        593.55        98.14 o
  22   7   2        262.20        418.53       128.46 o
  23   7   2         62.11          3.63       121.72 o
  24   7   2        972.98        813.59       145.50 o
  25   7   2        437.79        701.83       144.90 o
  26   7   2        124.83         13.70       135.20 o
  27   7   2         32.28        157.69       145.41 o
  28   7   2         74.18        -92.64       144.32 o
  29   7   2       1093.05        863.39       217.77 o
  30   7   2        208.11          3.80       157.94 o
  31   7   2         48.39        139.90       164.64 o
  32   7   2         59.27        353.91       156.74 o
  33   7   2        279.44        188.40       158.52 o
  34   7   2        189.04         61.26       169.07 o
  35   7   2        104.93        263.26       169.92 o
  36   7   2         51.39        142.37       171.25 o
  37   7   2          6.54          9.95       189.45 o
  38   7   2        109.40         66.16       202.96 o
  39   7   2         30.39        256.98       204.41 o
  40   7   2        551.41        626.25       217.46 o
  41   7   2          2.79        -18.10       431.50 o
 -40   8   2        161.98        369.59       311.32 o
 -39   8   2          1.31       -106.66       294.20 o
 -38   8   2         30.60        -91.14       280.42 o
 -37   8   2        527.29        654.51       304.55 o
 -36   8   2          4.75        343.00       275.81 o
 -35   8   2         83.26        134.24       222.21 o
 -34   8   2        452.41        553.80       280.97 o
 -33   8   2          4.56          4.63       209.56 o
 -32   8   2        871.28       1046.24       251.25 o
 -31   8   2         64.46         23.65       200.10 o
 -30   8   2        153.90       -115.14       185.35 o
 -29   8   2       1122.12       1290.63       217.01 o
 -28   8   2        522.84        849.32       200.33 o
 -27   8   2       1037.34       1078.60       156.94 o
 -26   8   2        456.24        246.95       133.78 o
 -25   8   2       1515.84       1342.11       154.41 o
 -24   8   2        739.67        916.39       139.47 o
 -23   8   2       2771.94       2897.54       233.88 o
 -22   8   2         13.63          4.85       114.45 o
 -21   8   2        229.87        123.33       106.96 o
 -20   8   2        219.07        352.40       106.39 o
 -19   8   2       2802.80       3121.52       157.00 o
 -18   8   2       5084.71       5166.35       183.91 o
 -17   8   2         80.02        110.76        87.97 o
 -16   8   2       5338.75       5452.03       174.08 o
 -15   8   2         75.30        150.34        91.90 o
 -14   8   2       1087.77       1173.46       106.27 o
 -13   8   2        251.23        245.32        91.64 o
 -12   8   2       2695.27       2779.51       159.71 o
 -11   8   2      11214.03      10381.26       268.42 o
 -10   8   2        354.21        192.96        92.50 o
  -9   8   2        430.94        638.50        58.11 o
  -8   8   2        172.92        451.23        60.82 o
  -7   8   2      11569.95      11365.00       212.06 o
  -6   8   2       7779.56       7290.60       163.68 o
  -5   8   2       1200.58       1322.03        75.06 o
  -4   8   2       1127.40       1232.24        63.54 o
  -3   8   2       1041.46       1176.10        67.25 o
  -2   8   2      11989.99      11574.42       157.06 o
  -1   8   2       3213.01       3305.98        75.93 o
   0   8   2       1848.57       1875.59        58.72 o
   1   8   2        711.10        905.43        52.78 o
   2   8   2       6811.74       6506.56       139.35 o
   3   8   2       2466.47       2274.43        76.56 o
   4   8   2       1538.14       1798.60        58.68 o
   5   8   2       3127.68       3252.62        78.13 o
   6   8   2         75.09        200.51        37.26 o
   7   8   2      21612.53      20324.11       242.18 o
   8   8   2       6567.08       6728.56       117.40 o
   9   8   2        956.44       1048.42        59.72 o
  10   8   2       6009.27       6123.22       121.26 o
  11   8   2       5891.65       5796.13       148.80 o
  12   8   2      12438.62      12392.93       339.28 o
  13   8   2        348.17        172.76        84.64 o
  14   8   2       2091.59       1843.99       119.83 o
  15   8   2       2479.75       2856.61       155.65 o
  16   8   2       1750.25       2019.92        97.91 o
  17   8   2         20.99        -59.83        67.62 o
  18   8   2        640.50        603.81        84.55 o
  19   8   2       1602.60       1241.29       123.60 o
  20   8   2        873.97        983.84       158.53 o
  21   8   2         65.49        168.76       119.24 o
  22   8   2        337.28        357.39       125.57 o
  23   8   2        726.81        891.19       141.58 o
  24   8   2          5.25        -36.60       124.60 o
  25   8   2        942.29       1008.05       155.22 o
  26   8   2          2.68         64.80       138.70 o
  27   8   2        105.65        216.16       145.68 o
  28   8   2       1359.63       1329.01       183.74 o
  29   8   2         71.00        246.55       158.84 o
  30   8   2        130.13         91.23       150.01 o
  31   8   2         63.89        235.48       152.07 o
  32   8   2        307.34        145.73       152.40 o
  33   8   2        691.67        857.53       172.01 o
  34   8   2        106.22        106.31       262.19 o
  35   8   2          2.12        131.55       170.77 o
  36   8   2          4.39        -58.83       216.96 o
  37   8   2         76.12        371.43       234.32 o
  38   8   2        399.20        857.41       255.27 o
  39   8   2          8.91        107.68       287.95 o
  40   8   2         18.77        187.08       455.64 o
 -39   9   2        699.60        434.51       452.62 o
 -38   9   2        272.33        164.71       356.06 o
 -37   9   2        344.50        669.72       306.04 o
 -36   9   2        884.39        524.68       309.74 o
 -35   9   2        610.31         41.80       272.48 o
 -34   9   2        393.39        141.26       297.16 o
 -33   9   2        982.49        898.30       246.11 o
 -32   9   2        503.28        543.98       220.60 o
 -31   9   2         85.96        251.46       207.26 o
 -30   9   2       1549.33       1602.78       342.93 o
 -29   9   2          9.59        -77.24       189.60 o
 -28   9   2         70.38        -49.86       197.38 o
 -27   9   2       1672.75       1946.75       231.88 o
 -26   9   2        444.24        975.23       198.88 o
 -25   9   2        658.54        680.53       183.61 o
 -24   9   2        122.19       -153.76       153.76 o
 -23   9   2       2766.78       2838.06       279.19 o
 -22   9   2       1309.62       1597.55       191.33 o
 -21   9   2        107.40        584.97       159.48 o
 -20   9   2        444.83        481.25       153.90 o
 -19   9   2        398.40        656.86       151.49 o
 -18   9   2       1553.66       1774.01       177.03 o
 -17   9   2        412.69        412.10       168.97 o
 -16   9   2       4404.45       4789.33       227.59 o
 -15   9   2       1703.91       1438.14       154.56 o
 -14   9   2        742.90        925.93       135.80 o
 -13   9   2       6912.63       7216.00       247.05 o
 -12   9   2       5602.31       5616.73       219.79 o
 -11   9   2        138.37        232.62       106.46 o
 -10   9   2        175.70        237.48       103.41 o
  -9   9   2      16175.11      15475.19       269.16 o
  -8   9   2       4258.67       4228.05       129.20 o
  -7   9   2       1784.76       1929.26        97.28 o
  -6   9   2        550.24        601.94        74.67 o
  -5   9   2      10453.00      10066.51       202.81 o
  -4   9   2      14539.61      13421.69       243.37 o
  -3   9   2       1039.30       1049.53        65.40 o
  -2   9   2       2072.35       2018.53        70.88 o
  -1   9   2         10.36         80.62        52.22 o
   0   9   2      17450.91      16307.04       202.19 o
   1   9   2        926.63        975.62        62.71 o
   2   9   2       1028.54       1011.87        73.18 o
   3   9   2       1922.43       2087.37        69.03 o
   4   9   2       5083.52       4830.05       149.25 o
   5   9   2      15300.94      14530.79       199.02 o
   6   9   2       2436.71       2290.77       123.85 o
   7   9   2        736.29        904.82        81.58 o
   8   9   2        670.81        884.24        57.79 o
   9   9   2      15284.83      14531.41       199.46 o
  10   9   2       1752.16       2069.13       124.15 o
  11   9   2          1.29         58.79        70.42 o
  12   9   2        920.51        789.67        85.63 o
  13   9   2         22.97        -27.44        74.89 o
  14   9   2       5072.72       4619.24       167.63 o
  15   9   2       1644.09       1715.70       116.95 o
  16   9   2        460.19        334.68       101.37 o
  17   9   2       3362.77       3364.12       164.45 o
  18   9   2        287.48        384.47       112.23 o
  19   9   2        113.95        169.74       109.30 o
  20   9   2         59.78        177.79       115.06 o
  21   9   2       4707.46       4430.05       204.68 o
  22   9   2       1779.93       1874.90       166.24 o
  23   9   2        372.08        289.48       134.14 o
  24   9   2        423.52        364.14       137.22 o
  25   9   2        252.96        212.42       158.19 o
  26   9   2       1139.99       1166.28       148.64 o
  27   9   2        428.44        511.02       156.11 o
  28   9   2          0.70        -76.02       137.13 o
  29   9   2        500.72        633.44       167.45 o
  30   9   2        596.18        555.00       199.47 o
  31   9   2        282.40        481.99       187.78 o
  32   9   2        508.40        303.44       186.17 o
  33   9   2          8.23         39.98       186.97 o
  34   9   2          3.10       -185.29       185.29 o
  35   9   2        192.23        154.40       222.93 o
  36   9   2         14.18         60.94       270.95 o
  37   9   2          3.91        106.13       318.34 o
  38   9   2          3.67        313.63       249.15 o
 -37  10   2       1104.22       1259.36       719.66 o
 -36  10   2        383.01        153.89       428.48 o
 -35  10   2        296.27        440.55       398.30 o
 -34  10   2          4.49       -191.26       256.01 o
 -33  10   2          8.12       -301.75       301.75 o
 -32  10   2       1296.54       1380.52       321.13 o
 -31  10   2         10.35       -149.39       201.92 o
 -30  10   2         37.31        426.41       243.73 o
 -29  10   2         27.54        150.27       196.18 o
 -28  10   2        377.10        368.51       197.26 o
 -27  10   2        338.77         58.89       182.00 o
 -26  10   2        240.13        388.02       187.85 o
 -25  10   2          9.15       -162.60       162.60 o
 -24  10   2        643.02        455.89       183.41 o
 -23  10   2        905.07       1069.21       190.29 o
 -22  10   2       2801.48       2512.39       344.67 o
 -21  10   2       1086.68       1150.75       328.84 o
 -20  10   2         22.96         26.40       146.44 o
 -19  10   2       3090.77       2886.47       213.87 o
 -18  10   2       1063.72       1153.29       165.12 o
 -17  10   2        248.09        116.67       137.06 o
 -16  10   2        987.97       1329.83       162.57 o
 -15  10   2       1398.33       1243.16       155.60 o
 -14  10   2       3810.47       3789.55       207.29 o
 -13  10   2        115.78        185.13       122.31 o
 -12  10   2         20.57         48.16       109.76 o
 -11  10   2       2705.90       2513.98       313.04 o
 -10  10   2       4819.81       5204.69       234.09 o
  -9  10   2       1844.73       1965.46       146.45 o
  -8  10   2        318.63        416.16        67.81 o
  -7  10   2       1356.59       1565.75       103.66 o
  -6  10   2       1252.83       1563.00       194.68 o
  -5  10   2       2563.21       2465.73       125.87 o
  -4  10   2         36.88          4.53        73.60 o
  -3  10   2       1363.66       1400.83       117.37 o
  -2  10   2       1061.79       1003.89        67.34 o
  -1  10   2       1539.25       1567.24        78.45 o
   0  10   2       1602.96       1759.98        84.05 o
   1  10   2        925.57       1140.40        74.86 o
   2  10   2         26.10         70.42        40.50 o
   3  10   2        487.94        539.44        61.30 o
   4  10   2       3750.97       3587.50       112.99 o
   5  10   2       1013.18        987.67        72.44 o
   6  10   2       2104.65       2189.69       183.95 o
   7  10   2        972.66       1250.74        96.29 o
   8  10   2       1717.87       2019.68       165.94 o
   9  10   2        527.76        657.49       102.35 o
  10  10   2       1131.44       1149.27       142.75 o
  11  10   2        154.55         51.09       115.85 o
  12  10   2         14.30         44.72        93.18 o
  13  10   2         13.88         96.52       100.17 o
  14  10   2          4.11        -89.23       132.40 o
  15  10   2        142.34        -51.73       103.61 o
  16  10   2         38.03        -72.04       107.27 o
  17  10   2         52.49        -20.29       109.62 o
  18  10   2       2529.45       2477.05       169.73 o
  19  10   2        113.47        308.72       128.21 o
  20  10   2         73.43        149.85       126.46 o
  21  10   2        583.68        421.80       141.70 o
  22  10   2        290.49        129.19       140.10 o
  23  10   2         80.45         99.78       139.77 o
  24  10   2         66.00        129.39       145.91 o
  25  10   2        238.94        300.15       155.49 o
  26  10   2        259.48        342.03       159.84 o
  27  10   2        558.35        631.42       174.02 o
  28  10   2         87.19        198.77       166.18 o
  29  10   2         11.17         36.40       170.39 o
  30  10   2          4.11        -84.92       201.25 o
  31  10   2        603.47        595.68       199.41 o
  32  10   2         32.82         -1.65       185.26 o
  33  10   2         43.57        152.66       242.95 o
  34  10   2        148.10        546.73       235.78 o
  35  10   2         84.95        143.26       233.79 o
  36  10   2          5.65       -274.02       274.02 o
  37  10   2         97.40        411.08       532.58 o
 -36  11   2          4.47        295.71       404.34 o
 -35  11   2          7.49        132.24       280.08 o
 -34  11   2        178.56        350.02       401.32 o
 -33  11   2         25.65         22.80       304.76 o
 -32  11   2         15.20        210.17       268.44 o
 -31  11   2        250.87        -64.42       256.57 o
 -30  11   2          4.19       -201.79       201.79 o
 -29  11   2         43.84       -195.65       195.65 o
 -28  11   2        220.43        273.43       198.02 o
 -27  11   2        402.89        471.41       247.34 o
 -26  11   2         22.22        164.61       186.74 o
 -25  11   2         27.61         43.79       181.30 o
 -24  11   2        449.84         90.72       172.94 o
 -23  11   2         79.69         79.48       167.64 o
 -22  11   2        230.70       -128.60       160.72 o
 -21  11   2        160.65         48.83       163.71 o
 -20  11   2        354.02        532.77       175.98 o
 -19  11   2       4523.82       3948.51       254.22 o
 -18  11   2        396.15        380.64       155.47 o
 -17  11   2        216.81        -99.91       140.62 o
 -16  11   2       1743.41       1609.88       175.35 o
 -15  11   2       1962.43       2162.17       186.56 o
 -14  11   2        900.33       1012.01       154.70 o
 -13  11   2          1.24         72.86       120.75 o
 -12  11   2       4990.19       4293.49       215.31 o
 -11  11   2       2770.12       2659.64       174.98 o
 -10  11   2        322.80        160.92       161.68 o
  -9  11   2          0.73        -80.59       104.41 o
  -8  11   2        606.87        758.28        77.40 o
  -7  11   2        715.16        824.04        84.14 o
  -6  11   2       1187.46       1220.23        95.66 o
  -5  11   2       6343.42       5774.74       168.65 o
  -4  11   2        510.06        474.95        83.34 o
  -3  11   2         38.09        133.82        77.66 o
  -2  11   2        112.97        173.40        82.75 o
  -1  11   2       9644.11       9920.55       191.66 o
   0  11   2       1449.52       1472.74        74.85 o
   1  11   2        519.51        529.96        68.79 o
   2  11   2       1810.75       1959.45        84.73 o
   3  11   2       4318.19       4175.87       184.70 o
   4  11   2        215.55        280.90        65.74 o
   5  11   2       6208.25       5807.39       184.00 o
   6  11   2       2104.38       2039.58       117.00 o
   7  11   2        233.38        181.41        86.41 o
   8  11   2        952.77        669.43        95.98 o
   9  11   2         38.76          4.18        97.25 o
  10  11   2       4399.88       3982.22       190.31 o
  11  11   2         36.39        -41.52       109.66 o
  12  11   2       1215.60       1072.22       136.84 o
  13  11   2       1073.60        977.60       123.35 o
  14  11   2        101.98         40.71       107.66 o
  15  11   2        356.41        363.12       117.04 o
  16  11   2         34.07        117.48       115.63 o
  17  11   2        561.06        556.30       130.14 o
  18  11   2        405.14        628.31       135.98 o
  19  11   2          6.87          7.23       158.88 o
  20  11   2       1459.04       1286.53       159.98 o
  21  11   2         62.03       -135.42       135.42 o
  22  11   2        168.39        212.95       144.96 o
  23  11   2       1611.28       1645.83       183.23 o
  24  11   2       1631.26       1490.13       183.90 o
  25  11   2        386.97        596.90       167.16 o
  26  11   2          0.82        -37.77       214.28 o
  27  11   2       1345.50       1411.33       278.50 o
  28  11   2        304.68        380.43       201.65 o
  29  11   2        101.73        -67.55       168.78 o
  30  11   2        413.16        482.87       191.55 o
  31  11   2        426.01        369.75       609.53 o
  32  11   2          5.76        135.97       214.17 o
  33  11   2        158.63        471.05       291.24 o
  34  11   2        449.65        654.76       340.97 o
  35  11   2        197.60        313.04       543.14 o
 -34  12   2        105.59        133.52       289.97 o
 -33  12   2         29.87        -61.90       261.05 o
 -32  12   2         13.15        103.21       265.58 o
 -31  12   2         12.18        -33.19       247.50 o
 -30  12   2        145.96        166.06       249.61 o
 -29  12   2        185.31         11.94       244.13 o
 -28  12   2          5.78       -181.72       195.16 o
 -27  12   2        293.32        365.02       207.31 o
 -26  12   2          9.21        -84.53       186.66 o
 -25  12   2        125.66        130.39       185.10 o
 -24  12   2         14.60       -118.03       250.27 o
 -23  12   2         64.22        -29.77       172.41 o
 -22  12   2       1558.23       1345.21       211.10 o
 -21  12   2        268.03        -21.27       164.22 o
 -20  12   2       1399.20       1710.42       205.13 o
 -19  12   2        342.52        290.78       164.88 o
 -18  12   2        249.47        222.12       157.79 o
 -17  12   2       1966.33       2025.81       197.51 o
 -16  12   2        164.07        385.48       152.32 o
 -15  12   2         82.96         78.72       141.09 o
 -14  12   2       1433.89       1628.96       324.43 o
 -13  12   2         75.06        -25.89       131.98 o
 -12  12   2         30.75         32.78       134.32 o
 -11  12   2         51.99          3.70       124.48 o
 -10  12   2       1891.34       2432.20       175.59 o
  -9  12   2        539.49        564.38       128.37 o
  -8  12   2         69.76        -69.12       109.44 o
  -7  12   2         73.14          6.66       109.48 o
  -6  12   2       2395.66       1957.01       115.03 o
  -5  12   2       2103.72       2056.93       117.54 o
  -4  12   2        559.94        551.22        90.92 o
  -3  12   2         88.00         71.91        83.09 o
  -2  12   2       3690.30       4067.67       134.80 o
  -1  12   2        730.66        786.31        82.62 o
   0  12   2        259.84        235.63       150.26 o
   1  12   2       4308.40       4222.97       131.10 o
   2  12   2        173.60        163.20        80.17 o
   3  12   2       1070.17        992.93        95.25 o
   4  12   2       3329.80       3296.19       132.11 o
   5  12   2         44.75         16.22        70.54 o
   6  12   2        149.38         14.14        98.91 o
   7  12   2         58.84        108.02       103.47 o
   8  12   2       2332.96       2092.62       161.10 o
   9  12   2       1354.98       1373.86       140.10 o
  10  12   2         42.92          8.39       110.55 o
  11  12   2          2.38         42.85       117.11 o
  12  12   2        612.96        602.03       134.03 o
  13  12   2       3434.36       3637.95       207.31 o
  14  12   2        189.73        162.01       134.32 o
  15  12   2        377.87        470.54       221.94 o
  16  12   2        153.18        118.90       143.24 o
  17  12   2        208.28        252.96       130.86 o
  18  12   2        392.63        487.63       140.66 o
  19  12   2        415.95        310.29       137.50 o
  20  12   2          7.18         27.47       137.44 o
  21  12   2         71.70        167.44       144.42 o
  22  12   2       1201.43       1027.81       166.64 o
  23  12   2        158.77        584.47       160.52 o
  24  12   2        455.53        606.82       167.64 o
  25  12   2        183.94        212.90       166.41 o
  26  12   2         87.85        170.78       165.83 o
  27  12   2       1496.31       1915.65       257.84 o
  28  12   2        533.15        452.72       185.92 o
  29  12   2         87.65         75.21       200.61 o
  30  12   2          1.67        130.39       369.98 o
  31  12   2        856.29        527.73       327.39 o
  32  12   2        202.53       -334.94       334.94 o
  33  12   2          1.96       -362.09       365.11 o
 -32  13   2         26.16        204.72       291.18 o
 -31  13   2         12.90       -471.67       502.41 o
 -30  13   2          2.84       -141.82       353.04 o
 -29  13   2         74.75         23.90       429.99 o
 -28  13   2          0.50        -58.47       237.84 o
 -27  13   2         92.89         26.78       241.08 o
 -26  13   2         19.49       -192.12       192.12 o
 -25  13   2        180.06        255.91       194.36 o
 -24  13   2         31.62        316.14       194.38 o
 -23  13   2         49.97       -158.51       185.25 o
 -22  13   2         67.40         65.69       178.13 o
 -21  13   2         17.30         75.87       173.66 o
 -20  13   2          0.59       -100.50       164.22 o
 -19  13   2          8.30       -118.44       159.99 o
 -18  13   2         44.54       -129.12       153.85 o
 -17  13   2        266.37         34.97       205.96 o
 -16  13   2        202.58        413.91       156.29 o
 -15  13   2        376.88        384.75       154.78 o
 -14  13   2          1.21        224.02       206.08 o
 -13  13   2         60.38         64.69       141.34 o
 -12  13   2         12.28         97.79       134.95 o
 -11  13   2        266.81          7.21       178.79 o
 -10  13   2        126.06       -123.29       123.29 o
  -9  13   2         49.33        152.79       128.68 o
  -8  13   2         88.23         53.58       121.64 o
  -7  13   2        100.23        -89.13       116.64 o
  -6  13   2        795.52       1032.81       164.49 o
  -5  13   2        133.98        101.77        95.46 o
  -4  13   2       1189.67       1058.32       180.31 o
  -3  13   2        424.01        305.27        80.60 o
  -2  13   2        432.88        301.06        92.22 o
  -1  13   2         75.26         41.00        87.19 o
   0  13   2         17.48         92.71        99.11 o
   1  13   2         63.32        110.45        94.16 o
   2  13   2          4.47        100.37        82.67 o
   3  13   2        131.37         76.43        99.84 o
   4  13   2        157.80        149.56       110.55 o
   5  13   2        791.57        608.35       121.35 o
   6  13   2        401.01        408.43       118.05 o
   7  13   2         20.55       -104.40       108.64 o
   8  13   2         64.11        -54.93       114.64 o
   9  13   2         49.72         39.41       118.82 o
  10  13   2        221.14        137.95       123.20 o
  11  13   2         32.80        -54.64       182.71 o
  12  13   2         58.50       -107.40       127.65 o
  13  13   2        680.94        745.06       194.82 o
  14  13   2         13.57       -128.02       128.02 o
  15  13   2         70.51        180.16       189.39 o
  16  13   2          3.92       -139.96       139.96 o
  17  13   2         46.33         45.50       153.85 o
  18  13   2        299.48        253.95       158.49 o
  19  13   2         47.69        311.85       171.34 o
  20  13   2         15.49         41.05       165.22 o
  21  13   2          6.36        -92.45       183.04 o
  22  13   2         29.64        330.71       267.85 o
  23  13   2         20.67        -81.20       327.22 o
  24  13   2         52.85       -181.88       181.88 o
  25  13   2         83.56        130.57       189.78 o
  26  13   2         12.52         78.11       195.60 o
  27  13   2         90.51       -226.33       226.33 o
  28  13   2         29.35        325.89       377.18 o
  29  13   2        137.94         15.09       371.15 o
  30  13   2         16.78       -337.95       368.13 o
  31  13   2         23.60        244.41       392.27 o
 -29  14   2         48.07        223.29       371.15 o
 -28  14   2        331.72        558.15       269.90 o
 -27  14   2         16.74        -23.52       243.96 o
 -26  14   2          9.15        105.70       241.83 o
 -25  14   2        136.91         86.58       659.31 o
 -24  14   2        328.32        391.62       202.31 o
 -23  14   2        521.99        473.29       201.93 o
 -22  14   2        530.48        258.81       311.35 o
 -21  14   2        124.52         90.20       178.23 o
 -20  14   2         12.38        -53.23       171.86 o
 -19  14   2        229.33        466.20       179.97 o
 -18  14   2        165.98        231.31       265.53 o
 -17  14   2        815.47        740.12       179.25 o
 -16  14   2         54.59         80.44       154.34 o
 -15  14   2          7.57        251.95       164.65 o
 -14  14   2        956.83       1148.15       178.25 o
 -13  14   2        462.93        493.53       235.02 o
 -12  14   2        812.69       1013.85       167.43 o
 -11  14   2        322.71        333.08       147.71 o
 -10  14   2       1438.41       1455.68       175.58 o
  -9  14   2         95.72         -6.57       114.26 o
  -8  14   2       2220.86       2285.24       246.95 o
  -7  14   2        527.88        665.20       118.90 o
  -6  14   2        517.38        644.21       192.07 o
  -5  14   2       2130.15       1975.86       167.53 o
  -4  14   2        851.57        776.35       184.71 o
  -3  14   2         40.09       -107.27       107.27 o
  -2  14   2        266.48        210.04       129.01 o
  -1  14   2       2736.65       2638.14       254.97 o
   0  14   2          6.19         23.77       136.26 o
   1  14   2       2553.97       2465.25       164.76 o
   2  14   2          1.75       -103.17       103.17 o
   3  14   2        428.87        333.80       157.45 o
   4  14   2        617.95        490.20       129.12 o
   5  14   2        165.09         40.62       181.74 o
   6  14   2         83.93        -14.01       120.77 o
   7  14   2        592.32        308.81       131.78 o
   8  14   2       1671.79       2025.45       172.40 o
   9  14   2        701.52        442.97       152.34 o
  10  14   2        240.06        166.71       208.56 o
  11  14   2        120.48        124.58       152.71 o
  12  14   2          9.37        230.91       219.39 o
  13  14   2       1549.99       1745.47       226.55 o
  14  14   2         59.21         60.63       147.02 o
  15  14   2        400.94        305.81       156.89 o
  16  14   2        954.08       1037.75       288.69 o
  17  14   2        618.13        348.85       168.32 o
  18  14   2          7.60        -71.49       160.34 o
  19  14   2        128.32        125.64       173.86 o
  20  14   2         87.67        268.04       236.29 o
  21  14   2         38.42        147.56       241.36 o
  22  14   2       1077.67       1077.74       210.41 o
  23  14   2          1.93       -177.21       177.21 o
  24  14   2        164.54          8.25       192.19 o
  25  14   2        105.36        -92.86       347.01 o
  26  14   2        357.69         60.35       362.09 o
  27  14   2        379.23         27.35       243.74 o
  28  14   2         68.91        209.84       249.53 o
  29  14   2         13.02        -18.10       362.09 o
 -26  15   2        158.77        -60.40       222.63 o
 -25  15   2        465.97        666.84       215.13 o
 -24  15   2       1470.12       2064.76       240.36 o
 -23  15   2        325.17        488.75       198.35 o
 -22  15   2         10.41        152.54       163.15 o
 -21  15   2        406.02        372.13       166.61 o
 -20  15   2        600.66        621.89       215.15 o
 -19  15   2        818.61        513.48       164.67 o
 -18  15   2         30.13         50.43       172.04 o
 -17  15   2         13.92       -121.23       136.58 o
 -16  15   2          3.73        -36.58       135.48 o
 -15  15   2        419.75        299.49       142.05 o
 -14  15   2        113.08        154.27       175.95 o
 -13  15   2         43.47       -122.39       122.39 o
 -12  15   2        104.87         62.54       128.73 o
 -11  15   2        173.08        -66.58       124.40 o
 -10  15   2        903.40        922.39       143.20 o
  -9  15   2          6.23         97.55       126.89 o
  -8  15   2        202.08        142.27       138.86 o
  -7  15   2         30.38         33.54       135.27 o
  -6  15   2        682.65        653.09       145.97 o
  -5  15   2          2.03         34.72       161.11 o
  -4  15   2          0.73       -383.22       383.22 o
  -3  15   2       2004.73       1616.83       203.09 o
  -2  15   2         15.40          0.00       312.31 o
  -1  15   2        424.57        562.17       163.84 o
   0  15   2         30.36         35.65       206.70 o
   1  15   2        829.33        781.52       168.91 o
   2  15   2        171.27         70.90       151.53 o
   3  15   2         17.56        -38.28       140.63 o
   4  15   2         69.66       -115.54       148.51 o
   5  15   2          2.97       -102.43       126.64 o
   6  15   2        652.73        487.64       139.30 o
   7  15   2        358.70        197.07       135.43 o
   8  15   2        595.68        547.06       144.61 o
   9  15   2         57.69       -132.25       132.25 o
  10  15   2         28.17        -60.92       156.60 o
  11  15   2        457.02        478.94       158.84 o
  12  15   2        255.84        104.21       153.95 o
  13  15   2        343.65        246.53       196.08 o
  14  15   2          8.29       -147.91       147.91 o
  15  15   2        424.71        246.30       164.13 o
  16  15   2         14.33       -110.36       183.80 o
  17  15   2          5.42         73.54       169.00 o
  18  15   2        186.25        322.96       181.65 o
  19  15   2        841.26       1212.89       209.84 o
  20  15   2        213.40        398.94       200.72 o
  21  15   2         53.70        222.56       189.99 o
  22  15   2        264.70        134.15       222.94 o
  23  15   2         66.70        183.26       232.10 o
  24  15   2        688.18        401.32       371.15 o
  25  15   2         17.73       -247.43       350.02 o
  26  15   2         38.29       -350.02       350.02 o
 -23  16   2        540.08        506.85       207.17 o
 -22  16   2        488.69        515.13       201.03 o
 -21  16   2         33.19        -92.57       176.09 o
 -20  16   2        180.86        491.04       192.18 o
 -19  16   2          5.06       -151.65       151.65 o
 -18  16   2         87.37       -118.42       149.11 o
 -17  16   2        505.04        238.21       194.68 o
 -16  16   2         75.35       -138.06       138.06 o
 -15  16   2          1.62       -131.09       142.65 o
 -14  16   2         30.25        259.34       142.85 o
 -13  16   2         43.47         25.50       197.40 o
 -12  16   2        264.20        389.66       171.28 o
 -11  16   2         30.25        -44.87       153.12 o
 -10  16   2         10.09       -124.09       172.71 o
  -9  16   2         44.43         56.12       175.24 o
  -8  16   2          2.38        192.49       206.70 o
  -7  16   2         89.03        -52.56       168.74 o
  -6  16   2        277.86        304.23       239.89 o
  -5  16   2         54.24        192.07       175.55 o
  -4  16   2         23.19        -65.54       158.49 o
  -3  16   2         52.64         37.28       168.20 o
  -2  16   2        212.92         90.22       165.78 o
  -1  16   2        545.43        301.75       286.66 o
   0  16   2         24.07        104.34       168.41 o
   1  16   2        203.63        121.08       165.01 o
   2  16   2        463.85        364.28       183.83 o
   3  16   2        149.60        246.89       174.64 o
   4  16   2        202.41        328.90       268.55 o
   5  16   2         49.99       -178.03       256.48 o
   6  16   2         11.81        199.15       262.52 o
   7  16   2        485.74        310.80       274.59 o
   8  16   2        700.86        657.81       301.75 o
   9  16   2         92.90        153.89       283.64 o
  10  16   2        199.53        188.59       206.97 o
  11  16   2         72.88        177.67       307.78 o
  12  16   2       1019.11       1050.18       245.37 o
  13  16   2          8.02        174.28       286.66 o
  14  16   2         81.62       -202.75       202.75 o
  15  16   2          0.56       -202.14       202.14 o
  16  16   2        666.92        373.59       288.17 o
  17  16   2         78.17       -220.95       227.23 o
  18  16   2        566.20        464.20       348.52 o
  19  16   2          3.92       -313.82       313.82 o
  20  16   2        112.87          0.00       340.97 o
  21  16   2          0.64       -325.89       325.89 o
  22  16   2        345.82       -202.17       353.04 o
 -18  17   2        134.90        157.85       219.49 o
 -17  17   2        107.22       -133.31       288.17 o
 -16  17   2        741.79        990.04       556.72 o
 -15  17   2          8.51        186.98       211.91 o
 -14  17   2         24.81       -196.24       196.24 o
 -13  17   2        905.11        987.58       231.44 o
 -12  17   2        127.17        -72.66       201.49 o
 -11  17   2         54.18         19.61       203.68 o
 -10  17   2          2.22       -168.87       185.30 o
  -9  17   2       1438.47       1323.94       243.46 o
  -8  17   2         54.59       -129.01       182.90 o
  -7  17   2        114.56        -76.97       185.96 o
  -6  17   2          5.49       -158.36       251.96 o
  -5  17   2        663.53        927.02       264.03 o
  -4  17   2       1594.19       1551.59       230.32 o
  -3  17   2          1.66         99.68       178.89 o
  -2  17   2         27.45        -12.07       280.62 o
  -1  17   2         29.65         45.26       274.59 o
   0  17   2       3181.91       2911.84       416.41 o
   1  17   2        379.15        156.91       280.62 o
   2  17   2         25.54       -235.36       265.54 o
   3  17   2        395.04        506.93       319.85 o
   4  17   2        344.15        328.90       304.76 o
   5  17   2        677.34        896.18       347.01 o
   6  17   2         74.14        310.80       307.78 o
   7  17   2        266.81        171.99       301.75 o
   9  17   2        671.93       -126.73       277.61 o
  10  17   2        484.83        144.84       277.61 o
  11  17   2         33.57        380.20       307.78 o
  12  17   2        317.80        159.93       310.80 o
  13  17   2         14.36        187.08       328.90 o
  14  17   2        404.45        648.75       340.97 o
  15  17   2         14.27        141.82       331.92 o
  16  17   2        219.24        -84.49       307.78 o
  17  17   2        420.22        923.34       365.11 o
  18  17   2        308.09       1001.80       392.27 o
 -12  18   2         47.89        -76.95       324.38 o
 -10  18   2         24.24       -197.04       197.04 o
  -9  18   2          2.30       -193.29       193.29 o
  -8  18   2        178.74       -238.38       295.71 o
  -7  18   2        457.69        298.73       325.89 o
  -2  18   2        343.05        156.91       292.69 o
  -1  18   2         26.59       -280.62       280.62 o
   0  18   2          0.06       -226.31       298.73 o
   1  18   2        225.13       -283.64       283.64 o
   3  18   2        716.26       1333.72       365.11 o
   4  18   2        203.88       -111.65       310.80 o
   5  18   2         23.69        184.06       322.87 o
   7  18   2        111.07         96.56       325.89 o
   8  18   2        175.19        114.66       313.82 o
  11  18   2         25.57       -138.80       295.71 o
 -43   1   3          4.63        -32.93       277.95 o
 -42   1   3        431.86        404.21       228.88 o
 -41   1   3        110.13         60.13       187.59 o
 -40   1   3          1.10       -177.72       177.72 o
 -39   1   3         98.72        205.83       193.38 o
 -38   1   3        163.79        267.93       177.67 o
 -37   1   3          4.59         24.18       153.82 o
 -36   1   3         28.64       -127.60       127.60 o
 -35   1   3        196.62        362.32       136.72 o
 -34   1   3         14.85         24.43       123.63 o
 -33   1   3        804.64       1083.05       142.73 o
 -32   1   3       1322.83       1347.40       142.36 o
 -31   1   3        263.13        470.75       120.09 o
 -30   1   3       1832.54       1526.23       139.45 o
 -29   1   3        415.08        383.99       112.79 o
 -28   1   3       3189.82       2929.20       154.25 o
 -27   1   3       3130.96       3257.31       154.29 o
 -26   1   3       4626.86       4446.18       166.91 o
 -25   1   3        492.73        666.99       104.06 o
 -24   1   3        955.18       1069.05       107.18 o
 -23   1   3        873.01        809.59        97.35 o
 -22   1   3        677.42        665.97        91.25 o
 -21   1   3       2332.60       2451.59       116.65 o
 -20   1   3       4457.49       4275.39       137.38 o
 -19   1   3       1162.19       1159.22        93.12 o
 -18   1   3          8.31        -58.62        58.62 o
 -17   1   3       1368.06       1179.15        76.58 o
 -16   1   3       1616.28       1488.52        74.08 o
 -15   1   3       2780.83       3582.90        95.13 o
 -14   1   3       1511.46       1390.73        68.09 o
 -13   1   3       1022.15       1076.18        62.99 o
 -12   1   3      18635.15      18278.33       213.22 o
 -11   1   3        450.51        545.77        52.82 o
 -10   1   3       1284.43       1308.01        59.39 o
  -9   1   3       9263.00       8906.97       125.17 o
  -8   1   3      24940.04      23396.41       246.29 o
  -7   1   3          4.70         13.87        41.01 o
  -6   1   3      11435.35      11534.00       147.65 o
  -5   1   3      53438.41      53231.54       533.75 o
  -4   1   3      40633.04      42475.99       462.63 o
  -3   1   3       4725.02       5013.36        81.40 o
  -2   1   3       9766.37       9571.25       118.35 o
  -1   1   3      42129.68      42897.42       377.75 o
   0   1   3       1508.24       1332.22        36.21 o
   1   1   3      43430.43      42629.52       376.15 o
   2   1   3       5063.71       5224.26        67.47 o
   3   1   3      94754.18      95438.89       831.74 o
   4   1   3       3422.56       3373.10        65.75 o
   5   1   3        878.29       1536.21        58.92 o
   6   1   3      53055.39      50119.79       484.51 o
   7   1   3      33303.18      32898.20       333.09 o
   8   1   3      19269.00      20637.93       240.72 o
   9   1   3      14689.98      15368.63       195.47 o
  10   1   3       7261.86       6312.15       122.09 o
  11   1   3       8434.37       7603.98       128.22 o
  12   1   3        563.85        556.24        59.83 o
  13   1   3       6226.77       6497.47       117.71 o
  14   1   3       2038.93       2559.63        73.13 o
  15   1   3       1557.56       1277.67        70.39 o
  16   1   3        303.43        340.50        51.82 o
  17   1   3        944.30        950.40        64.26 o
  18   1   3       4995.29       5379.18       131.11 o
  19   1   3        612.37       1102.15        75.41 o
  20   1   3       5068.73       4987.38       131.23 o
  21   1   3        102.63         65.31        69.59 o
  22   1   3       1033.10        937.81        87.44 o
  23   1   3       3050.38       3291.90       133.47 o
  24   1   3      10711.33      10236.61       201.73 o
  25   1   3        627.57        496.89        87.77 o
  26   1   3         61.84        -45.39        81.10 o
  27   1   3        344.87        324.16        90.09 o
  28   1   3         47.46         18.25        89.54 o
  29   1   3        236.32        355.25        97.03 o
  30   1   3         82.26         51.40        92.87 o
  31   1   3        968.97        877.18       112.01 o
  32   1   3         45.94         82.72       100.89 o
  33   1   3        570.38        425.66       154.39 o
  34   1   3        943.30       1076.17       137.15 o
  35   1   3        630.83        591.96       129.59 o
  36   1   3       1166.00       1281.53       155.62 o
  37   1   3        345.26        342.64       411.58 o
  38   1   3         52.62       -153.72       224.30 o
  39   1   3        669.77        534.70       283.75 o
  40   1   3          1.93       -174.91       277.35 o
  41   1   3        110.12        434.55       298.69 o
  42   1   3        411.49        486.43       313.45 o
  43   1   3          2.91        244.41       425.46 o
 -44   2   3         65.15        111.65       407.36 o
 -43   2   3        224.88        102.59       422.44 o
 -42   2   3          6.74        254.56       327.62 o
 -41   2   3          6.79       -174.92       215.62 o
 -40   2   3       1054.78        852.03       249.86 o
 -39   2   3         22.42        487.56       193.62 o
 -38   2   3          1.20        -77.09       153.71 o
 -37   2   3        125.31        151.38       148.69 o
 -36   2   3        340.06        288.31       136.13 o
 -35   2   3        787.79        609.94       143.79 o
 -34   2   3        398.27        376.73       129.84 o
 -33   2   3        231.18        121.51       123.32 o
 -32   2   3          0.99          3.31       115.36 o
 -31   2   3        937.20        902.36       132.66 o
 -30   2   3         24.14        172.92       114.10 o
 -29   2   3         94.15        289.50       111.40 o
 -28   2   3         26.26        366.02       109.97 o
 -27   2   3        819.20        983.54       115.98 o
 -26   2   3         13.91         20.41        95.21 o
 -25   2   3        232.14        409.52        98.05 o
 -24   2   3       2724.15       2559.78       139.44 o
 -23   2   3       4070.77       4216.89       164.63 o
 -22   2   3      10133.43      10584.45       211.59 o
 -21   2   3        535.91        506.00        75.97 o
 -20   2   3        940.43       1083.05        89.74 o
 -19   2   3       8439.96       8353.52       158.16 o
 -18   2   3        398.39        776.35        70.62 o
 -17   2   3       2686.00       2624.68        93.42 o
 -16   2   3        299.26        349.00        60.29 o
 -15   2   3      12665.77      12463.70       176.77 o
 -14   2   3       1693.23       1410.51        83.24 o
 -13   2   3         13.81         37.58        48.79 o
 -12   2   3       8044.68       7795.43       123.45 o
 -11   2   3       1025.97       1461.56        61.36 o
 -10   2   3      18697.02      17779.40       202.93 o
  -9   2   3        764.27        761.91        52.18 o
  -8   2   3       3179.91       3733.09        91.25 o
  -7   2   3       8813.36       8852.01       127.10 o
  -6   2   3         84.48        -17.67        40.17 o
  -5   2   3      18673.53      18268.15       223.38 o
  -4   2   3      41814.74      42143.61       399.90 o
  -3   2   3       2961.01       3142.82        61.01 o
  -2   2   3        593.07        657.50        36.83 o
  -1   2   3       7844.85       7312.48        92.57 o
   0   2   3      12591.24      13169.10       192.20 o
   1   2   3      29126.74      29107.44       339.25 o
   2   2   3      17333.84      17064.48       219.65 o
   3   2   3       6017.49       6391.64       106.21 o
   4   2   3      14187.36      16248.02       177.26 o
   5   2   3       1993.33       2243.26        65.70 o
   6   2   3      14655.26      13365.20       157.50 o
   7   2   3       1502.32       1374.64        47.01 o
   8   2   3        479.54        481.31        54.47 o
   9   2   3       1670.41       1916.09        72.56 o
  10   2   3          3.35         39.79        44.73 o
  11   2   3       8180.95       7994.69       130.01 o
  12   2   3       5730.18       5764.90       109.02 o
  13   2   3      18247.25      17807.01       215.35 o
  14   2   3       6187.24       6472.39       112.94 o
  15   2   3       1675.80       1780.94        75.25 o
  16   2   3       1876.29       1762.37        77.22 o
  17   2   3       5305.13       4734.71       113.41 o
  18   2   3        122.19         91.11        61.15 o
  19   2   3          9.14          3.89        56.73 o
  20   2   3       3647.37       3550.95       133.72 o
  21   2   3        187.96        434.78        72.96 o
  22   2   3       6080.25       6068.77       149.32 o
  23   2   3          2.27         66.53        76.19 o
  24   2   3       2941.69       2716.19       118.20 o
  25   2   3       6959.20       6949.85       171.62 o
  26   2   3       1449.58       1722.81       112.92 o
  27   2   3        154.12        331.79        87.59 o
  28   2   3        349.12        620.54        95.03 o
  29   2   3       1390.28       1495.95       180.61 o
  30   2   3         55.95         86.46       101.65 o
  31   2   3        393.14        373.05       111.60 o
  32   2   3        657.15        573.56       118.11 o
  33   2   3        289.75        325.81       118.77 o
  34   2   3        583.75        632.65       160.93 o
  35   2   3        611.11        201.35       163.28 o
  36   2   3         53.70        135.12       156.67 o
  37   2   3        182.25          6.92       172.94 o
  38   2   3        690.10        624.77       181.60 o
  39   2   3        201.98        299.93       371.69 o
  40   2   3        198.93        176.52       275.24 o
  41   2   3        299.83         96.22       657.81 o
  42   2   3        111.34       -228.56       228.56 o
  43   2   3        282.98        224.94       305.02 o
 -43   3   3         16.40       -135.79       374.16 o
 -42   3   3        190.41        -86.92       264.16 o
 -41   3   3         68.79       -158.17       277.54 o
 -40   3   3        119.51        -85.98       260.67 o
 -39   3   3        344.73        228.02       226.26 o
 -38   3   3          2.04       -202.12       202.12 o
 -37   3   3          1.43         83.84       159.14 o
 -36   3   3        234.22        204.77       164.41 o
 -35   3   3          4.20        109.52       127.10 o
 -34   3   3        926.59       1053.03       168.01 o
 -33   3   3         32.03         45.80       135.54 o
 -32   3   3        513.32        310.83       119.26 o
 -31   3   3        467.60        630.76       122.86 o
 -30   3   3        759.46       1026.30       127.47 o
 -29   3   3        150.60        409.89       113.11 o
 -28   3   3        881.53        922.89       118.98 o
 -27   3   3       2569.40       2773.54       147.91 o
 -26   3   3       1694.56       1651.67       122.14 o
 -25   3   3        218.81        203.13        92.34 o
 -24   3   3        348.51        515.63        96.81 o
 -23   3   3        494.15        590.13        83.29 o
 -22   3   3       2501.94       2499.37       108.41 o
 -21   3   3       1299.82       1489.64        90.88 o
 -20   3   3        771.90       1299.65        97.37 o
 -19   3   3       2928.59       2785.19       101.15 o
 -18   3   3       4768.06       4411.59       117.41 o
 -17   3   3       2480.23       2248.70        87.60 o
 -16   3   3       1626.69       2178.59        84.23 o
 -15   3   3        636.25        821.68        65.94 o
 -14   3   3         12.78         23.83        50.85 o
 -13   3   3      13954.27      14831.65       186.16 o
 -12   3   3       1101.73       1141.10        70.13 o
 -11   3   3        207.64        156.26        48.83 o
 -10   3   3       6419.59       7152.52       119.95 o
  -9   3   3       1369.65       1155.55        58.13 o
  -8   3   3       2657.81       2506.31        73.58 o
  -7   3   3       1199.77       1209.31        54.83 o
  -6   3   3        819.58        888.50        52.43 o
  -5   3   3       2305.52       1992.29        68.33 o
  -4   3   3      12121.88      10868.23       138.76 o
  -3   3   3       1548.71       1289.64        58.32 o
  -2   3   3       6171.24       5786.45       106.97 o
  -1   3   3       1139.50       1001.25        55.75 o
   0   3   3        236.04        199.64        47.39 o
   1   3   3      19408.58      19449.66       242.18 o
   2   3   3       3931.19       4017.49       103.72 o
   3   3   3         49.47         88.99        46.77 o
   4   3   3      24919.67      25138.73       308.16 o
   5   3   3        176.34        264.45        57.61 o
   6   3   3       4779.03       4795.92        85.63 o
   7   3   3       1314.54       1476.34        54.91 o
   8   3   3       3497.27       3608.16        72.18 o
   9   3   3          8.87        118.96        48.87 o
  10   3   3       8653.87       8468.11       137.13 o
  11   3   3       2746.04       2619.48        72.28 o
  12   3   3       1424.19       1169.97        86.53 o
  13   3   3        456.78        613.57        55.52 o
  14   3   3       2419.57       3034.33        85.69 o
  15   3   3       1831.91       1861.79        73.86 o
  16   3   3       3210.13       3170.20        92.41 o
  17   3   3        208.47        230.15        60.15 o
  18   3   3        373.67        373.68        65.05 o
  19   3   3         33.24        151.88        63.94 o
  20   3   3         68.92        310.53        84.81 o
  21   3   3       2436.12       2369.83       102.99 o
  22   3   3        522.24        386.43        84.99 o
  23   3   3       3828.71       3710.17       137.78 o
  24   3   3        281.14        841.97       135.84 o
  25   3   3        608.17       1030.33       106.39 o
  26   3   3        908.03       1231.91       141.81 o
  27   3   3       1000.47        772.33       109.43 o
  28   3   3        404.05        373.28        99.83 o
  29   3   3        557.41        554.33       106.15 o
  30   3   3        487.69        748.08       114.25 o
  31   3   3        253.95        245.51       122.72 o
  32   3   3         61.33         -4.78       121.84 o
  33   3   3         31.90        120.77       150.24 o
  34   3   3         93.41        180.24       150.76 o
  35   3   3          6.32        306.80       166.06 o
  36   3   3          9.46         62.40       173.27 o
  37   3   3        102.17        280.32       164.83 o
  38   3   3         69.90        322.58       218.33 o
  39   3   3         71.44        417.03       198.70 o
  40   3   3          5.84       -198.66       198.66 o
  41   3   3         77.84        337.14       230.94 o
  42   3   3         88.92        612.54       425.46 o
  43   3   3          6.65        376.87       315.32 o
 -43   4   3        155.79        371.15       398.30 o
 -42   4   3          6.27       -225.71       270.23 o
 -41   4   3         27.56        -28.36       264.55 o
 -40   4   3        735.91        761.61       244.85 o
 -39   4   3        106.26        -18.00       215.85 o
 -38   4   3        520.78        440.31       197.78 o
 -37   4   3        719.65        581.91       192.71 o
 -36   4   3        183.68         -1.97       186.27 o
 -35   4   3        175.17         64.29       143.30 o
 -34   4   3       1776.12       1693.82       174.62 o
 -33   4   3         54.05        459.84       143.57 o
 -32   4   3        644.06        678.66       127.07 o
 -31   4   3         27.12        164.96       110.64 o
 -30   4   3       1540.87       1586.03       135.97 o
 -29   4   3       1984.02       2109.44       163.32 o
 -28   4   3        512.65        741.80       112.68 o
 -27   4   3        102.49        264.49       101.73 o
 -26   4   3         95.30         67.09        94.31 o
 -25   4   3       7267.62       6817.78       168.98 o
 -24   4   3        691.66        817.98        87.28 o
 -23   4   3         26.10         69.50        71.69 o
 -22   4   3        878.41       1141.28        86.95 o
 -21   4   3      13961.81      13927.99       296.67 o
 -20   4   3      13243.58      12283.43       200.13 o
 -19   4   3        751.64       1083.37        87.29 o
 -18   4   3        501.45        635.20        65.96 o
 -17   4   3        711.35        958.29        78.72 o
 -16   4   3      19749.29      19303.98       269.94 o
 -15   4   3        454.46        255.22        60.28 o
 -14   4   3        659.69        835.81        67.25 o
 -13   4   3       7860.61       7056.94       135.98 o
 -12   4   3         72.47        171.87        53.10 o
 -11   4   3      30273.85      29224.46       328.82 o
 -10   4   3         98.32        106.43        45.11 o
  -9   4   3       1841.46       1712.62        63.86 o
  -8   4   3      15969.38      15477.59       189.85 o
  -7   4   3      17208.50      17782.65       208.62 o
  -6   4   3      18312.35      18824.10       238.81 o
  -5   4   3       1428.80       1476.21        54.46 o
  -4   4   3      22336.36      21748.56       239.99 o
  -3   4   3       3868.43       3923.39        67.38 o
  -2   4   3       8688.48       7917.03       127.70 o
  -1   4   3          7.24          2.85        44.99 o
   0   4   3      12190.27      11664.59       163.57 o
   1   4   3       2754.29       3000.32        81.90 o
   2   4   3       8042.55       7369.51       124.13 o
   3   4   3       2827.66       2531.44        81.97 o
   4   4   3          6.17          1.66        47.68 o
   5   4   3       6724.89       5914.68       110.48 o
   6   4   3       2876.91       3070.64        83.97 o
   7   4   3        573.26        500.92        38.28 o
   8   4   3          1.96         38.84        35.63 o
   9   4   3       8404.54       7711.68       110.42 o
  10   4   3      13006.88      13180.67       171.79 o
  11   4   3       3443.99       3434.51       117.34 o
  12   4   3       4163.64       4649.23       112.23 o
  13   4   3       2049.61       2161.52        86.21 o
  14   4   3      17297.72      15896.79       218.32 o
  15   4   3        839.83       1002.29        67.77 o
  16   4   3       1007.74       1203.18        82.31 o
  17   4   3       3442.42       3209.29        96.27 o
  18   4   3       1377.29       1706.59        80.10 o
  19   4   3      17427.42      16644.21       235.05 o
  20   4   3       1632.58       1692.87        87.84 o
  21   4   3       2086.31       2026.91        95.32 o
  22   4   3       4415.26       4389.16       130.58 o
  23   4   3       8379.76       8703.28       213.35 o
  24   4   3          5.15         55.92        86.81 o
  25   4   3          4.64         17.18        85.26 o
  26   4   3        859.25        967.29       105.76 o
  27   4   3         96.11        327.11       115.33 o
  28   4   3       1221.53       1331.94       131.28 o
  29   4   3        402.07        196.51       116.26 o
  30   4   3        105.65        225.51       115.48 o
  31   4   3        913.88        801.74       133.20 o
  32   4   3        355.01        524.41       198.18 o
  33   4   3        876.63        671.98       164.95 o
  34   4   3        350.63        155.17       154.99 o
  35   4   3        128.85        323.44       161.01 o
  36   4   3         30.43        185.70       177.96 o
  37   4   3        174.49        467.73       193.26 o
  38   4   3         24.48         46.37       190.97 o
  39   4   3        219.25        445.78       203.80 o
  40   4   3        351.07        -55.05       289.03 o
  41   4   3        511.20        790.11       518.59 o
  42   4   3          1.78        181.05       407.36 o
 -41   5   3        135.66        115.41       284.39 o
 -40   5   3         64.12        219.70       228.92 o
 -39   5   3        384.49        296.38       284.92 o
 -38   5   3         39.27         14.01       189.06 o
 -37   5   3        558.16        758.85       203.11 o
 -36   5   3        620.53        385.85       187.94 o
 -35   5   3        210.09        263.76       187.79 o
 -34   5   3         11.36         20.19       172.04 o
 -33   5   3          0.37       -156.19       156.19 o
 -32   5   3       1377.87       1413.56       162.02 o
 -31   5   3          9.80        182.33       163.72 o
 -30   5   3          4.82         29.08       120.98 o
 -29   5   3         58.51        -96.78        99.77 o
 -28   5   3         54.66         10.56        98.70 o
 -27   5   3       2820.44       3006.56       145.33 o
 -26   5   3        611.49        538.13       102.35 o
 -25   5   3       1852.56       1946.38       141.57 o
 -24   5   3        949.05       1087.44       121.00 o
 -23   5   3       8764.45       9072.75       195.16 o
 -22   5   3        563.09        857.43        90.05 o
 -21   5   3       2484.39       2608.80       112.72 o
 -20   5   3        860.92        990.60        83.94 o
 -19   5   3       3139.62       3255.44       116.30 o
 -18   5   3       4763.07       4570.83       128.63 o
 -17   5   3        767.85        963.65        74.51 o
 -16   5   3       1176.93       1137.47       109.96 o
 -15   5   3       4018.38       3875.12       110.05 o
 -14   5   3       8656.53       8202.71       148.82 o
 -13   5   3       6768.13       6343.57       142.37 o
 -12   5   3        537.92        566.32        68.68 o
 -11   5   3       5505.60       5446.99       131.50 o
 -10   5   3       7895.53       8602.15       138.04 o
  -9   5   3      12846.84      12842.43       155.86 o
  -8   5   3       1317.56       1262.25        64.24 o
  -7   5   3       2588.78       2507.13        79.54 o
  -6   5   3      25736.95      27725.52       303.86 o
  -5   5   3        281.04        204.01        69.80 o
  -4   5   3       2600.05       2617.22        64.17 o
  -3   5   3       4191.85       5054.81        81.60 o
  -2   5   3      21562.59      20282.27       254.12 o
  -1   5   3       2952.87       2693.83        78.59 o
   0   5   3       3325.35       3203.31        93.62 o
   1   5   3       1909.77       1952.97        74.69 o
   2   5   3       1551.98       1284.09        60.08 o
   3   5   3      19281.64      18372.10       257.63 o
   4   5   3       1929.21       1910.30        82.65 o
   5   5   3      15608.15      15464.73       227.01 o
   6   5   3       1071.47       1330.81        89.03 o
   7   5   3      17997.16      18305.01       223.84 o
   8   5   3       2174.68       2613.46        51.78 o
   9   5   3      10734.18      10417.35       121.56 o
  10   5   3        421.53        490.94        56.08 o
  11   5   3         18.10        -24.46        65.13 o
  12   5   3      12520.58      11965.55       180.48 o
  13   5   3        527.15        596.09        52.94 o
  14   5   3         69.07        130.99        48.03 o
  15   5   3        408.70        582.94        62.55 o
  16   5   3       5663.29       5487.81       131.00 o
  17   5   3       5354.60       5025.50       144.62 o
  18   5   3        423.15        441.57        80.45 o
  19   5   3        114.49        275.04        71.28 o
  20   5   3        121.77        424.00        82.09 o
  21   5   3       8380.99       8077.51       167.37 o
  22   5   3         27.94        236.61        90.23 o
  23   5   3        120.40         93.18        83.56 o
  24   5   3         56.02        156.13        96.97 o
  25   5   3        197.46        347.59       105.57 o
  26   5   3       2416.07       2248.98       224.79 o
  27   5   3         26.86        -18.04       112.45 o
  28   5   3        520.07        561.47       114.68 o
  29   5   3        792.63        799.26       147.86 o
  30   5   3        912.19       1257.91       162.72 o
  31   5   3        400.36        341.01       151.54 o
  32   5   3        258.59        315.55       151.19 o
  33   5   3        862.82        781.62       166.01 o
  34   5   3          1.56         26.90       168.40 o
  35   5   3        441.08        521.30       167.68 o
  36   5   3        121.85       -159.56       159.56 o
  37   5   3        153.82         66.77       170.88 o
  38   5   3        236.03        -74.09       319.66 o
  39   5   3        131.57        -46.00       176.89 o
  40   5   3         80.22        -66.93       228.50 o
  41   5   3          5.29       -269.14       269.14 o
  42   5   3         49.44         33.19       407.36 o
 -42   6   3         71.14       -395.29       395.29 o
 -41   6   3          3.80       -264.20       264.20 o
 -40   6   3        226.97         66.82       288.11 o
 -39   6   3         71.70        -70.39       288.63 o
 -38   6   3        225.11         98.64       289.80 o
 -37   6   3          4.75        100.68       186.94 o
 -36   6   3        443.46        441.05       288.32 o
 -35   6   3         56.34         40.27       177.13 o
 -34   6   3        129.30        196.87       173.43 o
 -33   6   3         23.46        328.21       172.72 o
 -32   6   3         24.94         -3.36       175.08 o
 -31   6   3        329.06        519.37       163.40 o
 -30   6   3        914.69        958.95       171.20 o
 -29   6   3        176.05        129.79       144.64 o
 -28   6   3         39.73         86.44       113.03 o
 -27   6   3        833.56       1153.53       130.37 o
 -26   6   3          5.77        130.61       146.73 o
 -25   6   3        570.98        533.75       111.37 o
 -24   6   3        760.19        896.24       115.62 o
 -23   6   3       1205.87       1084.41       179.73 o
 -22   6   3        271.61        215.43        86.86 o
 -21   6   3         23.32         94.63        72.20 o
 -20   6   3       4060.46       3935.36       123.18 o
 -19   6   3        823.17        875.78        75.05 o
 -18   6   3         33.33          1.08        86.08 o
 -17   6   3       1257.26       1335.81        76.24 o
 -16   6   3          2.91        188.96        55.40 o
 -15   6   3       7439.12       7525.46       170.71 o
 -14   6   3        697.68        615.80        58.47 o
 -13   6   3        638.38        650.92        57.22 o
 -12   6   3        512.74        487.64        54.61 o
 -11   6   3       2226.30       2043.14        64.60 o
 -10   6   3       5680.57       5248.66       105.66 o
  -9   6   3       1800.44       2035.63        93.12 o
  -8   6   3       4128.68       4470.94       146.19 o
  -7   6   3       1554.08       1647.18        71.97 o
  -6   6   3       2610.54       2588.05        79.25 o
  -5   6   3        962.14        902.91        54.50 o
  -4   6   3        771.71       1036.26        59.12 o
  -3   6   3      10736.60      12074.11       149.14 o
  -2   6   3       2180.43       2529.51       115.66 o
  -1   6   3       1818.68       1602.74       140.66 o
   0   6   3        117.13        277.33        52.89 o
   1   6   3      15347.03      15557.99       228.31 o
   2   6   3       4594.01       4779.59       101.40 o
   3   6   3       5030.66       4798.40       100.38 o
   4   6   3        256.33         49.69        46.16 o
   5   6   3       7724.14       7689.62       176.61 o
   6   6   3         23.39         65.15        49.93 o
   7   6   3         27.98        -42.96        42.96 o
   8   6   3       2983.05       2979.65        61.94 o
   9   6   3       5069.63       5514.91        86.47 o
  10   6   3       2259.77       2305.56        56.60 o
  11   6   3        186.90        304.13        46.90 o
  12   6   3        566.05        588.30        62.25 o
  13   6   3       2818.32       2740.40        95.34 o
  14   6   3        567.76        665.91        73.03 o
  15   6   3        112.94        249.75        70.95 o
  16   6   3       2650.47       2713.47       118.75 o
  17   6   3       2264.27       2303.31        85.67 o
  18   6   3        184.56        135.80        57.49 o
  19   6   3        562.19        622.81       106.56 o
  20   6   3       1945.13       2055.92        97.29 o
  21   6   3        150.15        341.96        83.89 o
  22   6   3         48.10        -45.59        78.09 o
  23   6   3        715.55        446.84        80.49 o
  24   6   3         36.60        -21.38        75.69 o
  25   6   3         50.37         61.28        90.28 o
  26   6   3         19.28         -9.33       124.59 o
  27   6   3          1.79         37.72       181.80 o
  28   6   3          6.12          5.15       138.59 o
  29   6   3         77.40        199.37       141.44 o
  30   6   3         40.65        132.86       141.08 o
  31   6   3         24.03        405.75       165.82 o
  32   6   3         20.27         47.41       146.74 o
  33   6   3        351.43        499.67       212.00 o
  34   6   3          8.94        -65.98       152.86 o
  35   6   3         70.91        290.07       211.26 o
  36   6   3        233.47        103.03       168.36 o
  37   6   3         54.84        198.63       175.27 o
  38   6   3         15.19         98.87       179.31 o
  39   6   3          1.15        105.80       222.30 o
  40   6   3          1.58       -226.03       262.72 o
  41   6   3         58.33       -142.56       287.83 o
 -41   7   3         13.26        237.05       314.71 o
 -40   7   3         76.98        150.26       292.10 o
 -39   7   3        212.86        223.57       294.72 o
 -38   7   3        814.69        351.11       328.90 o
 -37   7   3        161.44       -193.25       220.59 o
 -36   7   3        287.48        690.89       287.45 o
 -35   7   3         86.82        148.16       212.53 o
 -34   7   3          0.84       -174.53       198.65 o
 -33   7   3       1000.36        793.61       223.49 o
 -32   7   3        912.10       1407.05       248.52 o
 -31   7   3         52.07        -75.55       149.58 o
 -30   7   3        735.38        697.99       165.25 o
 -29   7   3       2740.79       2923.59       314.45 o
 -28   7   3         35.13         77.94       139.50 o
 -27   7   3        118.55        146.15       134.38 o
 -26   7   3       1432.55       1346.87       158.27 o
 -25   7   3         65.93        254.60       126.40 o
 -24   7   3        510.98        679.54       135.98 o
 -23   7   3        995.81        981.46       120.17 o
 -22   7   3        218.72        263.77        91.01 o
 -21   7   3       2433.69       2771.89       200.55 o
 -20   7   3         19.58         58.07        80.55 o
 -19   7   3       1196.71       1135.84        80.07 o
 -18   7   3        566.15        537.44        56.98 o
 -17   7   3       2268.76       2203.53        81.70 o
 -16   7   3       2897.33       3036.75       124.87 o
 -15   7   3        380.68        408.64        81.42 o
 -14   7   3        488.52        494.41        47.84 o
 -13   7   3       5871.93       5639.17        99.19 o
 -12   7   3       2703.75       2559.26        90.29 o
 -11   7   3       2135.86       2151.30        83.15 o
 -10   7   3        552.83        580.54        58.13 o
  -9   7   3        161.89        168.52        64.58 o
  -8   7   3       4515.69       4012.23       171.60 o
  -7   7   3         29.69        156.41        58.08 o
  -6   7   3       6406.98       6412.85       134.93 o
  -5   7   3       1339.37       1494.15        62.68 o
  -4   7   3         38.49         24.95        39.00 o
  -3   7   3      12586.01      12356.10       154.63 o
  -2   7   3       2372.75       2617.13        88.67 o
  -1   7   3       8677.07       9018.51       158.19 o
   0   7   3       5869.28       5829.09       115.79 o
   1   7   3      20196.39      19985.11       258.34 o
   2   7   3       3253.47       3243.39        83.79 o
   3   7   3        181.03        267.34        44.21 o
   4   7   3        716.16        723.02        56.14 o
   5   7   3          0.81         34.49        45.11 o
   6   7   3       7609.60       6947.56       150.91 o
   7   7   3       2478.88       2331.92       116.81 o
   8   7   3       1701.23       1699.51        69.03 o
   9   7   3       1493.93       1275.26        54.41 o
  10   7   3       2210.64       2173.56        75.68 o
  11   7   3       4408.47       4191.02       104.21 o
  12   7   3       1275.30       1361.59        87.49 o
  13   7   3       4222.68       4061.63       133.39 o
  14   7   3        270.02        521.10        76.33 o
  15   7   3       4983.86       4909.57       136.33 o
  16   7   3         97.93        198.36        72.19 o
  17   7   3       1292.06       1279.02        93.88 o
  18   7   3        107.30        131.41        77.58 o
  19   7   3       1098.97        921.25        94.93 o
  20   7   3        318.36        186.37        86.18 o
  21   7   3         16.03         37.50        87.91 o
  22   7   3       1908.45       1844.10       142.34 o
  23   7   3         49.04        270.40       114.57 o
  24   7   3       1370.57       1224.14       139.22 o
  25   7   3        191.88         90.62       123.57 o
  26   7   3         98.29        -33.10       125.71 o
  27   7   3       1998.51       2181.51       174.40 o
  28   7   3         10.52        302.95       134.67 o
  29   7   3        248.34        410.96       145.19 o
  30   7   3       1189.19       1140.95       165.39 o
  31   7   3        735.32        855.93       166.28 o
  32   7   3        420.68        688.00       264.33 o
  33   7   3       1217.05       1422.80       186.34 o
  34   7   3        427.03        326.96       165.79 o
  35   7   3         80.49        -61.45       165.34 o
  36   7   3        523.23        434.60       182.11 o
  37   7   3         54.30       -186.07       247.09 o
  38   7   3         90.74        177.72       226.99 o
  39   7   3        373.49        893.17       410.37 o
  40   7   3         26.85        334.94       398.30 o
 -40   8   3          6.07        -10.12       296.87 o
 -39   8   3         39.49        242.58       306.13 o
 -38   8   3          3.46       -353.04       389.25 o
 -37   8   3         56.83        428.48       419.43 o
 -36   8   3        301.69        311.23       288.17 o
 -35   8   3          4.58          0.19       220.13 o
 -34   8   3        248.80        254.74       260.28 o
 -33   8   3        245.79        542.13       218.70 o
 -32   8   3        227.60        -23.99       197.25 o
 -31   8   3        638.05        623.94       217.10 o
 -30   8   3         87.66         77.33       195.79 o
 -29   8   3        103.44         86.46       185.24 o
 -28   8   3         36.44        132.06       181.96 o
 -27   8   3          6.70          3.13       360.62 o
 -26   8   3         42.61       -161.53       161.53 o
 -25   8   3        331.49        186.44       171.09 o
 -24   8   3        381.02        551.79       173.23 o
 -23   8   3          8.40        -52.28       110.39 o
 -22   8   3         19.41         21.93       106.10 o
 -21   8   3        622.83        459.07       112.30 o
 -20   8   3        208.87        223.99       102.30 o
 -19   8   3        464.12        303.35       137.76 o
 -18   8   3        145.24        116.64        65.52 o
 -17   8   3          5.64         37.71        82.53 o
 -16   8   3       3970.44       4136.30       123.35 o
 -15   8   3          2.78        114.13        53.22 o
 -14   8   3         32.66         62.72        87.73 o
 -13   8   3       5898.92       5648.48       158.73 o
 -12   8   3       2164.15       1998.76        95.84 o
 -11   8   3         41.65         93.86        48.91 o
 -10   8   3       3088.01       2930.38       111.35 o
  -9   8   3       2137.19       2065.02       135.08 o
  -8   8   3        512.43        474.75        75.35 o
  -7   8   3        660.25        699.33       125.00 o
  -6   8   3       2350.66       2524.32       103.80 o
  -5   8   3        197.38        233.57        68.37 o
  -4   8   3          5.78         21.64        32.69 o
  -3   8   3       2244.67       2378.56        60.58 o
  -2   8   3        934.18       1139.18        58.31 o
  -1   8   3       2163.59       2336.86        79.28 o
   0   8   3        453.95        593.29        55.12 o
   1   8   3        873.86        989.98        61.28 o
   2   8   3        335.06        306.05        52.14 o
   3   8   3          9.28        -21.07        42.58 o
   4   8   3       1031.11       1001.59        69.35 o
   5   8   3       2636.67       2726.32        86.15 o
   6   8   3        618.82        576.19        53.64 o
   7   8   3       4910.70       4759.87       107.40 o
   8   8   3       4046.00       4026.63        73.93 o
   9   8   3         48.00        164.17        67.20 o
  10   8   3          2.16        -48.78        48.78 o
  11   8   3       2826.37       2732.26        94.70 o
  12   8   3       1093.16       1167.90       106.83 o
  13   8   3       2476.68       2561.18       118.36 o
  14   8   3          3.25         40.12        79.84 o
  15   8   3        230.80        218.29        87.92 o
  16   8   3       2290.40       2347.90       103.92 o
  17   8   3       1413.74       1482.44       125.05 o
  18   8   3        397.76        380.19        94.01 o
  19   8   3        521.68        440.44       126.72 o
  20   8   3       1955.42       1852.31       179.80 o
  21   8   3        163.52        258.45       110.13 o
  22   8   3       1520.64       1344.47       136.47 o
  23   8   3        195.74        232.82       120.35 o
  24   8   3        869.57        616.49       131.17 o
  25   8   3        446.70        270.00       129.37 o
  26   8   3       1317.89       1084.62       149.03 o
  27   8   3         11.45       -141.16       141.16 o
  28   8   3        110.22        220.20       140.22 o
  29   8   3        584.28        662.45       179.10 o
  30   8   3         22.35         40.93       177.56 o
  31   8   3         25.12       -146.08       146.08 o
  32   8   3         10.86         37.29       153.30 o
  33   8   3          6.49        119.12       161.81 o
  34   8   3        240.85       -166.52       166.52 o
  35   8   3        170.31         -7.77       187.43 o
  36   8   3        192.00       -187.31       270.92 o
  37   8   3        504.41        582.37       437.53 o
  38   8   3          4.38        268.36       294.81 o
  39   8   3        209.67        106.98       301.88 o
 -39   9   3        227.39       -377.18       377.18 o
 -38   9   3        102.77       -368.13       368.13 o
 -37   9   3        128.73        430.35       309.29 o
 -36   9   3        112.99        297.50       291.19 o
 -35   9   3         11.02        179.17       515.98 o
 -34   9   3         12.36        -46.80       211.32 o
 -33   9   3         30.47        259.11       217.67 o
 -32   9   3          5.49       -110.87       201.01 o
 -31   9   3        311.47        512.06       214.04 o
 -30   9   3          8.99        -78.18       189.27 o
 -29   9   3        260.07        366.82       197.36 o
 -28   9   3         60.10       -114.62       182.11 o
 -27   9   3        718.79        606.84       236.76 o
 -26   9   3        407.54        106.09       180.25 o
 -25   9   3        617.13        401.91       178.43 o
 -24   9   3        273.25         -3.45       162.22 o
 -23   9   3        636.55        739.00       246.73 o
 -22   9   3        608.90        718.22       168.87 o
 -21   9   3        517.45        443.24       159.14 o
 -20   9   3         78.28        233.37       147.99 o
 -19   9   3         13.08         62.95       140.72 o
 -18   9   3       2099.34       1659.43       178.87 o
 -17   9   3          8.50         -5.64       127.73 o
 -16   9   3        167.43        389.10       133.91 o
 -15   9   3        512.97        604.60       134.71 o
 -14   9   3        389.12        508.78       129.19 o
 -13   9   3        248.45        251.63       176.66 o
 -12   9   3         19.55        105.95       109.65 o
 -11   9   3        596.86        685.16       119.86 o
 -10   9   3        416.41        322.90        65.85 o
  -9   9   3        309.52        401.64        97.56 o
  -8   9   3         23.28         78.55        64.73 o
  -7   9   3          1.64         16.41        64.12 o
  -6   9   3        146.40        290.03        69.79 o
  -5   9   3       1124.50       1019.70        84.20 o
  -4   9   3       1052.30       1119.10        70.60 o
  -3   9   3        560.38        651.70        50.26 o
  -2   9   3        886.87        984.36        53.39 o
  -1   9   3          3.19        -32.91        38.09 o
   0   9   3       3715.34       3801.86        93.66 o
   1   9   3          3.59        148.34        65.13 o
   2   9   3       1208.45       1327.00        60.26 o
   3   9   3         87.17        151.29        48.32 o
   4   9   3       2456.04       2449.51       103.52 o
   5   9   3        137.28         53.65        46.50 o
   6   9   3       3475.69       3444.93       151.14 o
   7   9   3        538.42        657.97       101.67 o
   8   9   3          4.81        -37.59        37.59 o
   9   9   3        338.04        319.00        53.21 o
  10   9   3        842.09        848.25        87.16 o
  11   9   3       3248.99       3218.52       233.45 o
  12   9   3       2609.79       2848.80       211.32 o
  13   9   3       3210.46       3251.68       185.69 o
  14   9   3       2414.26       2518.14       127.46 o
  15   9   3        972.67       1063.06       121.39 o
  16   9   3        411.73        446.40        98.21 o
  17   9   3        664.81        783.05       109.69 o
  18   9   3       2526.76       2701.45       156.99 o
  19   9   3        222.36        343.09       106.58 o
  20   9   3        200.07        320.18       122.54 o
  21   9   3        558.56        379.34       117.05 o
  22   9   3        440.80        386.28       121.61 o
  23   9   3        219.79        365.89       122.75 o
  24   9   3        825.67        844.28       136.55 o
  25   9   3        218.28        253.35       127.14 o
  26   9   3         42.30        -58.27       124.70 o
  27   9   3        281.17        492.09       138.79 o
  28   9   3         47.17        160.29       134.31 o
  29   9   3        120.01        170.32       166.43 o
  30   9   3        893.81        688.15       160.54 o
  31   9   3        225.58        458.51       187.12 o
  32   9   3         19.65        -45.76       179.81 o
  33   9   3        182.31        -17.88       239.54 o
  34   9   3         96.37        218.13       277.15 o
  35   9   3         98.76         42.67       265.79 o
  36   9   3        161.56        -46.92       488.83 o
  37   9   3        354.80        416.41       434.51 o
  38   9   3          2.26        232.06       298.82 o
 -37  10   3         96.69        111.65       407.36 o
 -36  10   3         18.06          6.01       269.60 o
 -35  10   3         19.05        -15.18       264.55 o
 -34  10   3        107.91        339.73       603.49 o
 -33  10   3        161.23        187.40       273.08 o
 -32  10   3          3.69        245.09       224.47 o
 -31  10   3         67.58       -173.59       212.15 o
 -30  10   3         80.34        144.23       204.90 o
 -29  10   3         10.78        222.31       197.54 o
 -28  10   3        468.21        292.21       199.73 o
 -27  10   3         47.43       -175.60       178.07 o
 -26  10   3       1092.47        948.61       204.20 o
 -25  10   3        113.25         32.04       172.65 o
 -24  10   3        155.95        135.01       174.00 o
 -23  10   3       1112.99       1020.34       188.75 o
 -22  10   3       1084.51        725.51       181.00 o
 -21  10   3        109.17        -23.93       151.30 o
 -20  10   3         30.64         85.79       151.47 o
 -19  10   3       5866.27       5652.59       272.87 o
 -18  10   3          0.79         -5.38       147.38 o
 -17  10   3        948.22        778.87       179.85 o
 -16  10   3       3208.91       2855.79       323.31 o
 -15  10   3       3905.62       4224.07       251.69 o
 -14  10   3       4552.56       4593.77       416.35 o
 -13  10   3       3788.90       4212.99       254.05 o
 -12  10   3        495.11        506.02       128.63 o
 -11  10   3        816.95        874.59       130.87 o
 -10  10   3       9268.49       8958.66       198.59 o
  -9  10   3        512.82        484.95        73.55 o
  -8  10   3         46.08        160.33        79.58 o
  -7  10   3         24.32          9.51        69.43 o
  -6  10   3       4300.23       4203.01       177.26 o
  -5  10   3       2974.57       3118.49       140.68 o
  -4  10   3        114.45        287.63        73.21 o
  -3  10   3       1849.23       1646.71        99.46 o
  -2  10   3       1540.90       1540.22        80.40 o
  -1  10   3       3261.96       3416.22       159.01 o
   0  10   3       4661.97       4748.70        99.33 o
   1  10   3       4087.25       3834.86        88.52 o
   2  10   3       4659.70       4744.26        89.97 o
   3  10   3       1532.74       1670.45        79.17 o
   4  10   3       7266.72       6802.51       155.45 o
   5  10   3       9980.05       8941.73       260.58 o
   6  10   3         17.76        -49.89        50.69 o
   7  10   3       2406.56       2522.46       152.72 o
   8  10   3       6737.99       6544.64       218.79 o
   9  10   3        356.39        358.05        84.93 o
  10  10   3        951.48        964.43        91.81 o
  11  10   3       1697.23       1703.74       110.10 o
  12  10   3       1177.32       1251.07       107.62 o
  13  10   3        912.83        963.45       105.03 o
  14  10   3         51.70         55.48        91.20 o
  15  10   3        128.03        173.88        98.15 o
  16  10   3       1585.35       1655.50       122.26 o
  17  10   3       1407.42       1536.39       124.94 o
  18  10   3       2415.20       2583.32       209.37 o
  19  10   3        192.69        124.18       104.59 o
  20  10   3       4685.53       4229.40       230.94 o
  21  10   3        224.98        407.78       116.77 o
  22  10   3       1826.84       1971.57       179.01 o
  23  10   3        467.83        564.86       152.22 o
  24  10   3         89.28        141.16       146.77 o
  25  10   3        211.79        186.39       153.01 o
  26  10   3        832.61        582.79       169.43 o
  27  10   3        195.52        132.72       160.89 o
  28  10   3        796.73        924.62       241.28 o
  29  10   3        522.38        336.50       182.65 o
  30  10   3          0.02        129.01       179.34 o
  31  10   3        357.32        440.23       227.88 o
  32  10   3        297.54        360.85       265.33 o
  33  10   3         22.39         82.37       260.07 o
  34  10   3        222.18        386.23       422.44 o
  35  10   3         62.51        -99.58       386.23 o
  36  10   3         25.80       -141.82       404.34 o
  37  10   3         65.04        268.55       437.53 o
 -36  11   3         15.34        458.65       410.37 o
 -35  11   3        131.74       -230.61       274.02 o
 -34  11   3        418.00         68.85       470.72 o
 -33  11   3        395.35        531.37       294.26 o
 -32  11   3        276.52        572.09       487.32 o
 -31  11   3        141.55        363.90       263.65 o
 -30  11   3          3.51       -198.69       198.69 o
 -29  11   3         14.78         80.41       202.01 o
 -28  11   3       1318.53       1356.90       233.18 o
 -27  11   3         60.42        160.20       189.68 o
 -26  11   3         90.56         50.80       185.65 o
 -25  11   3         13.26        -43.29       195.83 o
 -24  11   3       1126.87        782.98       223.69 o
 -23  11   3        119.31       -163.63       163.63 o
 -22  11   3        933.84        597.33       185.79 o
 -21  11   3        791.34        971.16       190.62 o
 -20  11   3        967.49       1248.95       188.46 o
 -19  11   3        100.55        185.36       154.77 o
 -18  11   3         43.62         64.43       203.66 o
 -17  11   3       4294.32       3872.98       234.08 o
 -16  11   3        326.89         18.51       139.68 o
 -15  11   3       1058.56       1097.50       159.85 o
 -14  11   3        885.88        988.13       153.91 o
 -13  11   3       2136.68       2177.16       177.13 o
 -12  11   3       2530.79       2460.47       179.12 o
 -11  11   3        456.58        475.63       127.81 o
 -10  11   3         26.36        142.74       116.55 o
  -9  11   3          7.69        -64.89        64.89 o
  -8  11   3         46.11         98.87        71.45 o
  -7  11   3       7380.99       7122.19       187.24 o
  -6  11   3        423.30        550.44        84.76 o
  -5  11   3        377.41        519.23       140.24 o
  -4  11   3        268.07        138.49        76.36 o
  -3  11   3        830.75        943.95        90.96 o
  -2  11   3        195.85        187.85        75.76 o
  -1  11   3        133.39         40.07        60.57 o
   0  11   3         34.68        137.10        66.55 o
   1  11   3        144.48        110.76        56.08 o
   2  11   3        527.65        574.68        73.99 o
   3  11   3        215.57        366.29        57.26 o
   4  11   3        113.66        130.51        60.66 o
   5  11   3       2009.40       2002.96       107.08 o
   6  11   3       5136.88       5055.19       158.84 o
   7  11   3        745.65        647.30        89.30 o
   8  11   3         28.48        208.90       105.81 o
   9  11   3        695.95       1038.35       117.81 o
  10  11   3       4146.41       3923.51       188.12 o
  11  11   3        650.22        766.70       120.66 o
  12  11   3        346.60        396.45       119.78 o
  13  11   3        577.33        655.35       131.03 o
  14  11   3        726.09        723.60       135.60 o
  15  11   3       1500.90       1538.18       160.99 o
  16  11   3        402.40        376.38       138.13 o
  17  11   3        186.73        149.98       140.30 o
  18  11   3        690.53        553.39       173.82 o
  19  11   3        403.47        471.27       156.61 o
  20  11   3         35.82        -99.11       143.45 o
  21  11   3         25.10       -126.58       151.90 o
  22  11   3        614.84        568.85       174.83 o
  23  11   3          2.42         -0.66       175.52 o
  24  11   3        284.14        319.14       178.86 o
  25  11   3         48.72       -164.59       177.35 o
  26  11   3          2.91         75.88       206.86 o
  27  11   3        501.34        618.38       217.68 o
  28  11   3         28.88        246.60       202.07 o
  29  11   3        692.60        596.63       281.69 o
  30  11   3        291.63        417.00       315.21 o
  31  11   3        872.08        907.90       294.35 o
  32  11   3        573.89        406.20       360.59 o
  33  11   3         47.32        624.61       419.43 o
  34  11   3          9.93       -350.02       350.02 o
  35  11   3         19.76        186.76       275.81 o
 -34  12   3        259.46       -202.19       345.50 o
 -33  12   3         39.63       -271.57       271.57 o
 -32  12   3          1.42       -210.68       256.01 o
 -31  12   3          3.37        136.03       298.73 o
 -30  12   3        206.31        547.86       268.82 o
 -29  12   3        175.55         47.25       439.04 o
 -28  12   3        561.52        538.91       221.34 o
 -27  12   3         55.99         38.23       201.26 o
 -26  12   3        137.30        -50.98       183.12 o
 -25  12   3        270.01        536.11       197.09 o
 -24  12   3         26.01          0.66       177.76 o
 -23  12   3         93.60        -95.93       173.86 o
 -22  12   3        236.87        582.96       188.96 o
 -21  12   3        238.42        373.83       185.55 o
 -20  12   3       1858.66       1384.21       287.86 o
 -19  12   3         41.68        -32.24       155.02 o
 -18  12   3          2.12         78.01       156.25 o
 -17  12   3        274.09        350.78       153.23 o
 -16  12   3       2853.32       2482.30       205.64 o
 -15  12   3       1523.97       1595.62       179.29 o
 -14  12   3          2.10         74.14       136.50 o
 -13  12   3        600.85        748.55       148.48 o
 -12  12   3       1003.67       1060.20       155.87 o
 -11  12   3       1967.61       1829.97       170.03 o
 -10  12   3         32.17        -21.68       158.02 o
  -9  12   3        248.65        181.07       121.36 o
  -8  12   3         96.05        134.82       114.53 o
  -7  12   3         23.65          1.68        87.06 o
  -6  12   3        769.82        805.72        97.07 o
  -5  12   3        626.41        724.17        96.49 o
  -4  12   3        605.50        776.34        97.27 o
  -3  12   3        633.74        746.97        95.54 o
  -2  12   3       1968.40       2131.69       121.32 o
  -1  12   3       1486.99       1622.85       114.98 o
   0  12   3       1955.95       2177.77       134.19 o
   1  12   3       1446.77       1605.73        93.11 o
   2  12   3        159.15        207.79       124.13 o
   3  12   3       1951.32       1644.75       105.44 o
   4  12   3       1934.80       1860.86       130.05 o
   5  12   3        265.27        114.48       115.89 o
   6  12   3          3.60        -68.78       118.21 o
   7  12   3         41.44         68.09        98.79 o
   8  12   3        303.58        270.99       105.65 o
   9  12   3       2532.93       2488.12       229.42 o
  10  12   3        178.74         75.33       113.97 o
  11  12   3         17.31        215.39       117.37 o
  12  12   3        229.01        204.98       122.45 o
  13  12   3        102.70        341.23       130.64 o
  14  12   3       2033.72       2545.39       204.52 o
  15  12   3        520.00        784.13       149.34 o
  16  12   3        176.41        -36.49       136.42 o
  17  12   3        445.04        514.27       156.76 o
  18  12   3        559.44        167.92       151.40 o
  19  12   3       1290.28       1059.20       202.68 o
  20  12   3          6.77        220.58       158.91 o
  21  12   3          1.43        146.81       163.12 o
  22  12   3          2.94        -49.42       172.15 o
  23  12   3        320.15        148.08       178.99 o
  24  12   3        322.41        190.17       185.86 o
  25  12   3        357.35        219.04       193.42 o
  26  12   3        256.74        491.65       206.40 o
  27  12   3         10.74         22.91       198.79 o
  28  12   3         11.75        214.89       255.48 o
  29  12   3        201.81        159.95       247.89 o
  30  12   3        880.84        766.43       419.43 o
  31  12   3          4.73       -359.08       359.08 o
  32  12   3          5.11        351.42       389.25 o
  33  12   3          8.93         36.21       386.23 o
 -31  13   3         27.54        352.65       278.90 o
 -30  13   3        189.84        111.93       263.45 o
 -29  13   3         46.29        -37.45       250.70 o
 -28  13   3         61.70         96.96       257.99 o
 -27  13   3       1217.14       1123.76       278.82 o
 -26  13   3        228.60        390.64       423.56 o
 -25  13   3         74.82        -23.36       278.98 o
 -24  13   3        298.56        -40.23       226.64 o
 -23  13   3        780.47       1010.50       212.86 o
 -22  13   3       1205.35        945.53       201.18 o
 -21  13   3        343.91        284.57       176.60 o
 -20  13   3         63.76       -214.08       214.08 o
 -19  13   3        721.87        835.28       218.48 o
 -18  13   3       2386.02       2391.42       449.16 o
 -17  13   3         10.22         33.71       153.26 o
 -16  13   3        146.76        417.76       159.75 o
 -15  13   3        368.66        493.11       239.38 o
 -14  13   3        934.12       1457.67       181.49 o
 -13  13   3       1922.28       1760.65       185.80 o
 -12  13   3         92.92        -83.98       164.88 o
 -11  13   3       2238.31       2311.32       186.14 o
 -10  13   3        460.72        484.01       141.14 o
  -9  13   3       1268.94       1284.95       164.89 o
  -8  13   3        269.79        107.03       126.92 o
  -7  13   3        128.15         91.80       119.97 o
  -6  13   3       2490.42       2136.56       167.96 o
  -5  13   3        379.61        487.73       123.20 o
  -4  13   3       1317.58       1376.48       143.12 o
  -3  13   3         41.16        -26.05       125.11 o
  -2  13   3       6040.19       6111.21       165.71 o
  -1  13   3       1385.50       1569.05       153.89 o
   0  13   3       1927.61       2033.65       123.62 o
   1  13   3        829.47        783.91        98.79 o
   2  13   3       3152.68       2832.59       136.47 o
   3  13   3       1500.23       1577.12       163.34 o
   4  13   3        219.17        380.99       138.50 o
   5  13   3        149.46        119.84       104.10 o
   6  13   3         34.09        -68.50       105.74 o
   7  13   3       3345.12       3738.96       189.22 o
   8  13   3       1305.31       1512.09       146.92 o
   9  13   3        205.31        358.22       127.11 o
  10  13   3          1.07        -53.24       192.28 o
  11  13   3        586.09        482.07       132.81 o
  12  13   3       2806.16       3152.15       195.11 o
  13  13   3        221.85        479.26       142.49 o
  14  13   3         78.80       -131.43       131.43 o
  15  13   3        690.66        896.37       413.89 o
  16  13   3       1907.42       1815.98       185.54 o
  17  13   3        576.80        701.43       164.41 o
  18  13   3        764.17        765.41       177.56 o
  19  13   3        154.88         75.67       166.86 o
  20  13   3         48.55         85.06       227.46 o
  21  13   3       1308.80       1227.37       475.25 o
  22  13   3          5.84        -94.76       176.88 o
  23  13   3         65.66        104.68       190.38 o
  24  13   3        339.48       -181.50       233.28 o
  25  13   3        255.95        693.63       505.42 o
  26  13   3         55.40       -210.43       210.43 o
  27  13   3         55.89       -150.87       322.87 o
  28  13   3        347.81        190.10       380.20 o
  29  13   3        314.18        -18.10       380.20 o
  30  13   3        872.97        434.51       404.34 o
  31  13   3          0.32        256.48       401.32 o
 -29  14   3         87.72        234.73       479.78 o
 -28  14   3        330.77        626.11       657.81 o
 -27  14   3        132.21       -249.58       249.58 o
 -26  14   3         28.33       -121.23       237.90 o
 -25  14   3       1008.42       1408.68       275.81 o
 -24  14   3        139.00        220.13       231.18 o
 -23  14   3        145.65        -10.75       192.66 o
 -22  14   3          3.55          7.37       184.27 o
 -21  14   3        819.43        760.09       203.88 o
 -20  14   3       1058.48       1056.97       203.82 o
 -19  14   3         46.72        105.54       176.32 o
 -18  14   3        107.10        123.20       166.25 o
 -17  14   3         30.09        100.85       164.28 o
 -16  14   3        367.25        343.95       170.40 o
 -15  14   3         35.76       -152.01       152.01 o
 -14  14   3         58.76        373.97       162.69 o
 -13  14   3        207.11        286.96       155.97 o
 -12  14   3        104.22          7.05       143.26 o
 -11  14   3        461.59        578.90       199.75 o
 -10  14   3         51.67        173.20       141.38 o
  -9  14   3        229.46        336.30       143.12 o
  -8  14   3         97.55        227.97       135.49 o
  -7  14   3       1303.56       1611.03       195.52 o
  -6  14   3        391.71        219.75       131.71 o
  -5  14   3        101.80        124.71       103.21 o
  -4  14   3       1335.77       1723.90       241.72 o
  -3  14   3        193.15        169.35        93.83 o
  -2  14   3        717.98        814.35       129.86 o
  -1  14   3          1.92        108.05       133.41 o
   0  14   3        876.38        978.33       130.00 o
   1  14   3        383.18        368.71       156.61 o
   2  14   3        169.96        277.59       118.16 o
   3  14   3         96.69       -102.57       102.57 o
   4  14   3         49.02        -46.02       107.58 o
   5  14   3       2773.42       3006.47       179.66 o
   6  14   3        279.28        242.17       158.78 o
   7  14   3         46.89        -24.67       118.05 o
   8  14   3         15.74       -159.68       159.68 o
   9  14   3        575.45        627.79       141.79 o
  10  14   3        801.19        793.12       148.44 o
  11  14   3         23.44       -170.77       186.76 o
  12  14   3          9.70       -140.51       145.40 o
  13  14   3          0.33        -13.05       141.67 o
  14  14   3        959.61       1223.64       224.40 o
  15  14   3        473.33        376.53       220.32 o
  16  14   3         37.23        546.11       177.08 o
  17  14   3          0.56         46.30       155.73 o
  18  14   3        162.49        -19.94       164.51 o
  19  14   3       2039.58       2215.78       330.24 o
  20  14   3         16.97         33.77       193.32 o
  21  14   3        290.89         95.85       431.50 o
  22  14   3         20.29        -11.98       180.31 o
  23  14   3        186.45        284.45       193.07 o
  24  14   3        144.28        461.67       365.11 o
  25  14   3         58.71        -45.26       340.97 o
  26  14   3          2.68       -334.94       334.94 o
  27  14   3         15.91       -207.58       230.17 o
  28  14   3         38.38        340.97       386.23 o
 -26  15   3         35.80        175.88       357.57 o
 -25  15   3          1.50       -173.47       411.88 o
 -24  15   3        213.03       -166.97       228.04 o
 -23  15   3          4.77       -280.62       280.62 o
 -22  15   3        339.19        202.64       231.51 o
 -21  15   3          6.94        166.34       185.90 o
 -20  15   3        492.38        615.97       196.00 o
 -19  15   3        160.15       -158.24       176.05 o
 -18  15   3        188.95        152.58       179.22 o
 -17  15   3        140.08        159.05       176.73 o
 -16  15   3         31.18        101.31       167.54 o
 -15  15   3        459.85        620.61       179.82 o
 -14  15   3          1.21       -151.88       156.45 o
 -13  15   3        742.55        848.26       178.30 o
 -12  15   3        351.85        387.32       165.72 o
 -11  15   3         71.50        -18.81       148.79 o
 -10  15   3        163.12         78.74       118.94 o
  -9  15   3         15.77       -101.28       114.56 o
  -8  15   3       1053.64        851.07       132.20 o
  -7  15   3         37.44       -110.01       110.01 o
  -6  15   3        161.68        292.28       116.46 o
  -5  15   3         39.67        277.94       160.22 o
  -4  15   3        319.83        163.56       154.39 o
  -3  15   3        216.60        476.29       162.40 o
  -2  15   3          3.75        157.28       150.06 o
  -1  15   3         92.51         -8.36       144.18 o
   0  15   3         55.43        -18.84       143.90 o
   1  15   3       1485.33       1808.73       393.78 o
   2  15   3        225.36         24.85       285.15 o
   3  15   3          0.99        -42.24       271.57 o
   4  15   3        371.38       -102.59       250.45 o
   5  15   3        297.73        234.17       175.55 o
   6  15   3        688.34        739.28       206.65 o
   7  15   3        326.22         73.86       224.80 o
   8  15   3         99.61        207.60       192.88 o
   9  15   3       2648.07       2391.20       270.95 o
  10  15   3        220.85        203.94       208.28 o
  11  15   3         10.15       -198.46       198.46 o
  12  15   3        144.63         55.15       425.46 o
  13  15   3        677.51        722.41       234.55 o
  14  15   3        266.50        244.67       310.80 o
  15  15   3         43.26         85.14       220.21 o
  16  15   3        397.52        125.45       233.04 o
  17  15   3        307.32        155.18       514.48 o
  18  15   3        652.32        856.40       588.40 o
  19  15   3        102.49         63.42       251.66 o
  20  15   3        143.54       -166.34       247.74 o
  21  15   3        102.53        450.99       280.62 o
  22  15   3         60.04        -84.49       368.13 o
  23  15   3         20.25       -334.94       334.94 o
  24  15   3         12.24       -223.29       377.18 o
  25  15   3        143.88        135.79       392.27 o
 -22  16   3         75.94        215.92       188.02 o
 -21  16   3         12.14        -64.64       175.68 o
 -20  16   3         85.27         17.74       173.46 o
 -19  16   3        404.91        258.48       163.13 o
 -18  16   3         29.73         34.52       152.43 o
 -17  16   3        266.29         12.85       157.45 o
 -16  16   3        117.14         51.17       160.71 o
 -15  16   3        386.94        433.87       160.71 o
 -14  16   3        135.50        245.14       143.15 o
 -13  16   3        670.96        378.76       148.30 o
 -12  16   3          3.72         58.43       133.88 o
 -11  16   3         48.45        275.56       151.07 o
 -10  16   3        549.25        501.78       157.80 o
  -9  16   3        591.22        424.64       193.49 o
  -8  16   3         85.25       -144.30       162.36 o
  -7  16   3        308.65        398.27       186.23 o
  -6  16   3       1170.74       1429.27       292.69 o
  -5  16   3        140.40         47.34       166.73 o
  -4  16   3        165.41        244.59       173.97 o
  -3  16   3        175.17        151.20       167.91 o
  -2  16   3          7.44         55.38       165.98 o
  -1  16   3        813.12        337.95       286.66 o
   0  16   3         14.30       -156.91       268.55 o
   1  16   3        866.83        998.78       316.83 o
   2  16   3         87.22       -247.43       247.43 o
   3  16   3        520.74        416.41       298.73 o
   4  16   3        215.99        205.19       292.69 o
   5  16   3        879.96        856.96       331.92 o
   6  16   3          5.35       -162.94       268.55 o
   7  16   3        110.85         93.54       271.57 o
   8  16   3        109.87        340.97       310.80 o
   9  16   3        416.29        491.85       307.78 o
  10  16   3        122.95        163.22       265.54 o
  11  16   3        264.79        894.00       238.86 o
  12  16   3         13.95       -208.40       209.51 o
  13  16   3        341.08        258.97       244.24 o
  14  16   3        590.04        624.74       250.54 o
  15  16   3        340.71        417.99       395.29 o
  16  16   3         81.94       -228.48       234.89 o
  17  16   3        144.45        206.28       253.23 o
  18  16   3         95.20         30.89       248.74 o
  19  16   3         21.29        446.58       350.02 o
  20  16   3        247.79         87.51       328.90 o
  21  16   3          2.06       -334.94       334.94 o
  22  16   3         36.51         72.42       347.01 o
 -18  17   3         18.53        -12.94       167.12 o
 -17  17   3         13.77        -65.35       169.59 o
 -16  17   3         11.45         23.51       168.17 o
 -15  17   3         20.09        197.18       203.69 o
 -14  17   3        320.51        208.85       207.25 o
 -13  17   3          2.87        -81.47       262.52 o
 -12  17   3         47.83        -52.59       206.70 o
 -11  17   3        100.59        -52.63       196.75 o
 -10  17   3         53.12         35.87       188.50 o
  -9  17   3        617.25        778.21       220.80 o
  -8  17   3         73.84         63.03       324.38 o
  -7  17   3         56.73       -129.51       183.83 o
  -6  17   3         61.56        223.19       189.23 o
  -5  17   3        176.40        205.19       292.69 o
  -4  17   3        168.61        437.53       307.78 o
  -3  17   3         13.71         87.51       289.68 o
  -2  17   3         44.70        232.34       292.69 o
  -1  17   3         60.71       -205.19       271.57 o
   0  17   3         53.45        208.20       304.76 o
   1  17   3        523.95        525.04       328.90 o
   2  17   3         39.95       -211.22       280.62 o
   3  17   3        101.78       -271.57       271.57 o
   4  17   3         11.46       -280.62       280.62 o
   5  17   3        116.34        135.79       301.75 o
   6  17   3        237.10       -184.06       298.73 o
   7  17   3        647.64        763.42       340.97 o
   8  17   3          7.53        -72.42       295.71 o
   9  17   3         91.76         48.28       304.76 o
  10  17   3          4.98         54.31       310.80 o
  11  17   3          0.51        168.98       310.80 o
  12  17   3        243.76        -30.17       316.83 o
  13  17   3        242.16        558.23       347.01 o
  14  17   3        222.57        519.00       337.95 o
  15  17   3        250.87        603.49       347.01 o
  16  17   3        161.62       -144.84       334.94 o
  17  17   3         39.42       -307.78       307.78 o
 -11  18   3         29.76        312.40       218.61 o
 -10  18   3        349.20        437.53       340.97 o
  -9  18   3         85.37        193.12       328.90 o
  -8  18   3         54.20        168.98       307.78 o
  -7  18   3        134.94       -193.12       289.68 o
  -6  18   3         73.92        407.36       322.87 o
  -4  18   3         33.10          9.05       304.76 o
  -3  18   3         75.80        410.37       316.83 o
  -2  18   3          4.19        120.70       307.78 o
  -1  18   3        504.16        639.70       353.04 o
   0  18   3         96.59       -123.72       304.76 o
   2  18   3          6.99       -286.66       286.66 o
   3  18   3        111.75       -274.59       274.59 o
   4  18   3         74.89       -259.50       301.75 o
  10  18   3         31.86         78.45       340.97 o
 -44   0   4         24.25        232.34       443.57 o
 -43   0   4        635.97        380.20       401.32 o
 -42   0   4        176.59        292.69       398.30 o
 -41   0   4         21.35        316.83       286.66 o
 -40   0   4        404.54        512.33       222.37 o
 -39   0   4       1183.09       1037.71       297.59 o
 -38   0   4        436.76        496.03       259.91 o
 -37   0   4         21.89          3.04       286.63 o
 -36   0   4        190.59        253.95       199.81 o
 -35   0   4       1045.15       1006.47       227.27 o
 -34   0   4        156.97          4.84       233.00 o
 -33   0   4        131.07        233.22       241.31 o
 -32   0   4       1946.70       1701.04       216.76 o
 -31   0   4        221.68        362.82       174.09 o
 -30   0   4        735.57        866.42       184.08 o
 -29   0   4       2107.84       2088.60       203.72 o
 -28   0   4        174.10         36.59       147.82 o
 -27   0   4       2384.41       2199.90       196.93 o
 -26   0   4       2584.56       2620.52       200.24 o
 -25   0   4         78.52        501.05       172.15 o
 -24   0   4          9.00        115.94       136.86 o
 -23   0   4       1734.03       1775.06       164.03 o
 -22   0   4       1071.89       1077.81       145.47 o
 -21   0   4         46.23         62.15       111.31 o
 -20   0   4        593.76        651.67       128.76 o
 -19   0   4       2036.78       1878.44       145.96 o
 -18   0   4        858.68        897.98       121.34 o
 -17   0   4       8309.58       7429.38       250.11 o
 -16   0   4       6192.61       6918.08       184.37 o
 -15   0   4        112.10        253.75        79.39 o
 -14   0   4       3911.91       4022.96       184.43 o
 -13   0   4      19735.32      17973.79       309.48 o
 -12   0   4         73.60        143.98        72.63 o
 -11   0   4       7502.93       8063.38       180.20 o
 -10   0   4        720.79        784.44        77.21 o
  -9   0   4      44682.68      41943.18       587.72 o
  -8   0   4       7626.47       9094.83       182.05 o
  -7   0   4      67294.11      68676.81       914.23 o
  -6   0   4      58108.35      58770.95       787.52 o
  -5   0   4     102586.67     103041.02      1535.97 o
  -4   0   4      11928.61      10575.44       210.92 o
  -3   0   4       2334.52       2506.04       141.82 o
  -2   0   4      51988.50      52947.09       819.56 o
  -1   0   4      17074.01      17504.37       343.55 o
   0   0   4       4222.87       5201.83       199.91 o
   1   0   4       8488.07       7763.92       153.34 o
   2   0   4      10469.56      11091.87       193.53 o
   3   0   4       8399.96       8575.94       185.97 o
   5   0   4      39444.85      37845.81       536.12 o
   6   0   4      21157.50      21924.97       337.30 o
   7   0   4       1012.85       1207.73        96.25 o
   8   0   4       6003.74       7202.28       164.40 o
   9   0   4       8511.66       7710.50       172.91 o
  10   0   4      11473.27      10413.52       210.03 o
  11   0   4        493.78        493.17        89.91 o
  12   0   4       6811.73       5542.27       177.90 o
  13   0   4         30.28        528.82        95.42 o
  14   0   4       2226.03       2290.90       210.68 o
  15   0   4        994.93        844.58       106.83 o
  16   0   4       2245.30       2309.47       122.50 o
  17   0   4      15259.40      14661.42       376.19 o
  18   0   4        857.34       1184.89       110.59 o
  19   0   4       3080.14       2967.54       167.00 o
  20   0   4       2522.70       2534.72       160.81 o
  21   0   4        745.59        834.19       126.70 o
  22   0   4       3306.15       3158.00       182.77 o
  23   0   4       1730.66       2097.10       170.23 o
  24   0   4        392.52        484.24       134.27 o
  25   0   4        537.65        874.38       164.45 o
  26   0   4       6666.05       6180.21       263.87 o
  27   0   4        708.21       1022.78       167.41 o
  28   0   4         18.40        159.99       151.14 o
  29   0   4       1210.86       1035.46       257.57 o
  30   0   4       3094.16       3010.33       555.92 o
  31   0   4       1033.15       1027.24       189.82 o
  32   0   4        298.46        569.31       183.97 o
  33   0   4         95.66          7.48       174.16 o
  34   0   4        283.87        935.94       207.81 o
  35   0   4       2591.93       2048.89       322.82 o
  36   0   4         23.05        209.58       195.89 o
  37   0   4         39.76        -92.68       236.29 o
  38   0   4        337.28         96.56       383.22 o
  39   0   4        502.38        169.60       502.41 o
  40   0   4        255.61       -196.13       386.23 o
  41   0   4          2.77       -214.24       383.22 o
  42   0   4         87.08        648.75       440.55 o
  43   0   4          4.64        334.94       437.53 o
 -44   1   4        197.08        -42.24       410.37 o
 -43   1   4         16.12        166.00       292.30 o
 -42   1   4         21.02       -149.65       295.71 o
 -41   1   4        929.21        883.98       285.31 o
 -40   1   4          6.56        357.30       195.94 o
 -39   1   4        130.28        186.55       148.34 o
 -38   1   4          4.46       -136.81       136.81 o
 -37   1   4        138.71        -21.88       150.04 o
 -36   1   4        431.38        473.94       155.19 o
 -35   1   4         93.21        145.25       129.43 o
 -34   1   4        134.68        343.91       133.40 o
 -33   1   4        160.00         31.84       124.07 o
 -32   1   4        223.96        235.21       136.95 o
 -31   1   4         47.55        -53.03       117.89 o
 -30   1   4        132.48         35.60       109.44 o
 -29   1   4        501.22        623.68       119.05 o
 -28   1   4        608.93        760.59       117.55 o
 -27   1   4       1431.43       1482.61       126.73 o
 -26   1   4         32.19         12.07        98.12 o
 -25   1   4        527.85        560.11       101.91 o
 -24   1   4       1575.21       1739.01       119.96 o
 -23   1   4       2581.66       3069.92       137.19 o
 -22   1   4       2799.75       2779.49       149.34 o
 -21   1   4        151.62        103.55        79.54 o
 -20   1   4       3513.07       3202.23       125.85 o
 -19   1   4         30.65        260.47        78.49 o
 -18   1   4       5305.04       5239.90       130.19 o
 -17   1   4       1988.44       2225.32        92.38 o
 -16   1   4       4098.52       3508.33       115.15 o
 -15   1   4       3343.03       3034.27        91.59 o
 -14   1   4         13.17         53.67        52.49 o
 -13   1   4       1090.01       1090.05        64.35 o
 -12   1   4       6556.77       6634.90       118.31 o
 -11   1   4       7940.38       7600.63       122.54 o
 -10   1   4         73.07         68.16        47.66 o
  -9   1   4          1.82         55.03        49.47 o
  -8   1   4        430.15        376.70        62.97 o
  -7   1   4         36.92        -40.62        44.85 o
  -6   1   4       1463.28       1951.03        65.75 o
  -5   1   4      13557.05      14423.32       177.61 o
  -4   1   4      59505.83      60430.06       651.62 o
  -3   1   4        594.05        650.45        60.75 o
  -2   1   4      21732.26      24154.21       282.70 o
  -1   1   4     287977.72     297028.44      2687.65 o
   0   1   4        215.73        234.77        41.06 o
   1   1   4        275.50        395.89        38.52 o
   2   1   4      61853.75      58323.04       522.09 o
   3   1   4      65516.82      61298.63       548.33 o
   4   1   4      82554.22      80508.62       760.24 o
   5   1   4       9619.30       9686.87       158.23 o
   6   1   4        135.57        575.81        49.98 o
   7   1   4      12106.63      11139.06       146.74 o
   8   1   4       5069.93       4306.00        93.73 o
   9   1   4      26641.35      26135.66       282.84 o
  10   1   4       9663.87       9875.52       151.24 o
  11   1   4       5206.10       5606.76       115.72 o
  12   1   4       1872.26       2305.56        90.64 o
  13   1   4         18.75        103.95        60.46 o
  14   1   4       7439.33       6788.42       143.64 o
  15   1   4        154.49        162.85        59.72 o
  16   1   4        316.91        326.08        60.59 o
  17   1   4        143.64        203.62        60.80 o
  18   1   4        716.00        842.20        70.56 o
  19   1   4       1327.36       1484.02        87.59 o
  20   1   4       1041.86       1202.73        87.88 o
  21   1   4        593.27        567.32        80.89 o
  22   1   4       3538.44       3284.74       123.77 o
  23   1   4         60.44         38.12        77.97 o
  24   1   4         56.61        230.67        85.93 o
  25   1   4        415.55        600.97        93.71 o
  26   1   4         25.04         88.05        88.99 o
  27   1   4        582.33        731.98       103.84 o
  28   1   4         48.84         28.38        96.44 o
  29   1   4        553.13        314.64       103.63 o
  30   1   4         43.58        225.92       115.13 o
  31   1   4        218.19        172.12       120.21 o
  32   1   4        156.39        106.60       126.25 o
  33   1   4        160.78        -27.41       122.32 o
  34   1   4        169.20        154.38       131.34 o
  35   1   4        116.90         15.10       152.99 o
  36   1   4        119.28         25.22       207.71 o
  37   1   4        468.57        983.74       203.26 o
  38   1   4        189.74        -25.20       185.52 o
  39   1   4         70.81         -6.48       191.18 o
  40   1   4         47.38       -146.51       267.77 o
  41   1   4          3.28        333.32       291.10 o
  42   1   4        124.39        685.32       315.76 o
  43   1   4         22.75        211.02       546.16 o
 -44   2   4          5.23        142.36       306.18 o
 -43   2   4          3.21        -18.10       383.22 o
 -42   2   4         48.87        -93.38       286.58 o
 -41   2   4         55.69       -161.49       368.13 o
 -40   2   4        154.48         75.50       193.81 o
 -39   2   4         68.60        109.41       183.57 o
 -38   2   4        185.26         24.36       176.78 o
 -37   2   4        328.23        238.87       143.04 o
 -36   2   4        170.82        369.52       148.68 o
 -35   2   4        144.92        145.74       134.14 o
 -34   2   4        480.10        557.77       135.97 o
 -33   2   4       2068.37       2155.65       164.69 o
 -32   2   4        385.36        576.04       131.40 o
 -31   2   4        503.43        531.29       127.71 o
 -30   2   4          1.00        129.19       113.82 o
 -29   2   4        503.88        748.53       121.17 o
 -28   2   4       4733.77       4637.31       227.83 o
 -27   2   4        182.69        481.68       117.63 o
 -26   2   4        418.14        531.20       106.04 o
 -25   2   4         61.85        260.39        97.66 o
 -24   2   4       3953.80       3860.93       151.14 o
 -23   2   4        488.11        505.29        94.29 o
 -22   2   4       2251.74       2020.50       115.87 o
 -21   2   4       2633.57       2667.34       121.70 o
 -20   2   4        945.13       1134.72        84.16 o
 -19   2   4       3654.86       3438.23       113.60 o
 -18   2   4         11.48         14.57        59.78 o
 -17   2   4          2.76         31.97        62.58 o
 -16   2   4         83.12        100.41        58.00 o
 -15   2   4       2556.21       2456.07       102.08 o
 -14   2   4      15559.36      15412.51       222.88 o
 -13   2   4       6210.81       6677.99       120.21 o
 -12   2   4        326.78        412.67        53.68 o
 -11   2   4          1.64         53.90        50.52 o
 -10   2   4      25756.74      24746.98       331.15 o
  -9   2   4        356.52        421.45        53.11 o
  -8   2   4        751.29        862.20        56.35 o
  -7   2   4       2219.03       2296.47        70.62 o
  -6   2   4      10461.23       9617.26       145.94 o
  -5   2   4       3369.15       2977.76        96.26 o
  -4   2   4        337.37        273.91        43.02 o
  -3   2   4      54069.61      53953.77       507.01 o
  -2   2   4      74521.38      78532.99       725.70 o
  -1   2   4       2052.44       2000.97        60.67 o
   0   2   4       1955.06       2135.71        56.82 o
   1   2   4      36637.27      37141.08       388.00 o
   2   2   4       5599.66       5844.74        91.01 o
   3   2   4      45934.88      46433.32       451.34 o
   4   2   4      12157.53      11981.47       146.34 o
   5   2   4      10801.20      10383.07       134.42 o
   6   2   4        372.27        472.45        47.23 o
   7   2   4          6.91         44.04        36.67 o
   8   2   4       3822.10       3558.57        80.54 o
   9   2   4         40.37        125.13        48.22 o
  10   2   4       4742.16       5334.90       156.27 o
  11   2   4       5037.10       4336.65       101.91 o
  12   2   4        493.75        632.17        65.68 o
  13   2   4        522.76        538.95        86.86 o
  14   2   4       2477.00       2021.46       134.72 o
  15   2   4       1272.42       1495.06        96.51 o
  16   2   4       1623.95       1592.97        72.26 o
  17   2   4        341.70        450.94        61.93 o
  18   2   4       2671.35       2901.10       116.35 o
  19   2   4        214.76        299.28        65.79 o
  20   2   4       4203.56       3843.45       122.63 o
  21   2   4       1372.77       1360.47        92.95 o
  22   2   4        295.66        251.30        79.86 o
  23   2   4       4231.06       4442.41       143.21 o
  24   2   4       7133.96       6755.11       169.09 o
  25   2   4        112.71        264.55        88.43 o
  26   2   4        406.54        378.44       112.76 o
  27   2   4        763.37        554.12        99.97 o
  28   2   4          1.31        125.99        97.87 o
  29   2   4        418.98        805.54       112.36 o
  30   2   4          3.67         97.79       102.26 o
  31   2   4        669.32        722.85       120.46 o
  32   2   4        313.87        119.56       119.47 o
  33   2   4         87.17        180.49       141.16 o
  34   2   4        258.06        240.72       151.71 o
  35   2   4          5.33        -68.53       145.24 o
  36   2   4        206.12       -172.91       172.91 o
  37   2   4        413.69        429.04       193.13 o
  38   2   4        142.68        528.07       204.32 o
  39   2   4          1.25       -137.09       213.32 o
  40   2   4         40.58         19.78       200.07 o
  41   2   4        751.96        733.60       316.59 o
  42   2   4         47.97        546.16       313.65 o
  43   2   4          0.19       -293.33       293.33 o
 -43   3   4         81.21         71.98       380.20 o
 -42   3   4        100.60        -21.12       368.13 o
 -41   3   4         92.60        120.42       269.85 o
 -40   3   4        243.82        201.50       430.45 o
 -39   3   4        986.43        908.55       217.12 o
 -38   3   4        383.09        431.48       230.54 o
 -37   3   4         66.74         -6.89       153.28 o
 -36   3   4         71.27        100.25       149.29 o
 -35   3   4       1827.66       1906.61       199.88 o
 -34   3   4        167.84        212.54       128.14 o
 -33   3   4        589.94        469.33       134.27 o
 -32   3   4        697.98        875.20       137.48 o
 -31   3   4       1771.96       1954.42       150.57 o
 -30   3   4        993.29       1334.30       134.89 o
 -29   3   4       1876.91       1865.29       141.21 o
 -28   3   4         23.99       -104.87       121.56 o
 -27   3   4         21.04         -3.04        99.53 o
 -26   3   4       2635.39       2729.52       141.40 o
 -25   3   4       1874.68       1946.32       124.36 o
 -24   3   4        544.79        520.86        98.18 o
 -23   3   4       3748.65       3812.17       181.67 o
 -22   3   4        317.95        498.06        79.32 o
 -21   3   4       2775.00       2595.81       108.47 o
 -20   3   4       2134.72       2062.41       121.34 o
 -19   3   4       1862.25       1805.51        90.15 o
 -18   3   4        817.02       1002.17        74.50 o
 -17   3   4       7217.03       6615.58       136.54 o
 -16   3   4        306.33        253.27        59.28 o
 -15   3   4          7.50         -4.57        52.25 o
 -14   3   4       1649.29       1501.16        79.94 o
 -13   3   4       1965.10       1559.25        87.94 o
 -12   3   4        376.10        300.98        54.89 o
 -11   3   4      10329.95      10357.34       156.26 o
 -10   3   4        250.48        537.57        55.25 o
  -9   3   4       6293.63       6201.55       113.47 o
  -8   3   4       8491.26       8299.58       129.01 o
  -7   3   4         17.06         20.53        46.73 o
  -6   3   4       3852.09       3811.04        84.33 o
  -5   3   4      19937.73      19078.59       245.36 o
  -4   3   4       3981.57       3756.78        82.57 o
  -3   3   4       5407.68       4828.16        88.20 o
  -2   3   4        551.74        563.70        59.11 o
  -1   3   4       4922.91       4462.70        83.68 o
   0   3   4       8206.06       8349.21       140.29 o
   1   3   4       4676.50       4267.88       102.86 o
   2   3   4        194.06        123.98        52.30 o
   3   3   4        483.98        550.59        60.34 o
   4   3   4      12851.58      12525.11       187.40 o
   5   3   4       8515.99       8290.45       119.42 o
   6   3   4       1638.34       1497.27        59.79 o
   7   3   4       1909.20       1852.93        72.69 o
   8   3   4       8986.96       8254.40       128.52 o
   9   3   4        981.07        749.31        64.48 o
  10   3   4       1727.65       1627.76        79.15 o
  11   3   4       1320.76       1246.34        76.41 o
  12   3   4       7978.45       8615.42       138.92 o
  13   3   4      13867.54      13286.47       189.12 o
  14   3   4        283.94        596.15        57.78 o
  15   3   4        858.43        823.52        73.56 o
  16   3   4       1730.96       1461.62        71.26 o
  17   3   4       6192.57       6414.83       135.46 o
  18   3   4       7409.50       7351.60       139.14 o
  19   3   4       2078.14       1942.36        86.30 o
  20   3   4        949.03        961.95        76.34 o
  21   3   4         71.93        300.63        75.19 o
  22   3   4      10665.29       9947.57       188.47 o
  23   3   4        149.05        276.73        80.45 o
  24   3   4         11.09         82.96        79.90 o
  25   3   4       4512.12       4131.98       143.91 o
  26   3   4       1589.09       1782.48       114.77 o
  27   3   4        619.00        600.63       107.85 o
  28   3   4        199.06        209.04        95.60 o
  29   3   4        498.14        708.77       124.89 o
  30   3   4        755.92        815.19       129.24 o
  31   3   4        559.78        807.99       137.30 o
  32   3   4         41.83        152.42       133.36 o
  33   3   4         58.33        -11.03       173.78 o
  34   3   4        422.35        532.61       177.10 o
  35   3   4          7.29        100.57       184.22 o
  36   3   4        784.98       1155.92       207.54 o
  37   3   4       1056.94        920.68       215.99 o
  38   3   4        183.00        174.06       196.30 o
  39   3   4        229.55        149.24       386.58 o
  40   3   4        474.46        184.71       203.11 o
  41   3   4        108.05       -226.87       226.87 o
  42   3   4        159.59       -284.55       284.55 o
 -43   4   4        494.44        674.02       321.73 o
 -42   4   4         64.67        482.71       318.83 o
 -41   4   4         29.43        160.62       274.41 o
 -40   4   4          0.51         12.81       190.11 o
 -39   4   4        126.72        129.64       221.07 o
 -38   4   4        115.27        189.40       291.44 o
 -37   4   4         86.78       -115.42       219.51 o
 -36   4   4          1.74          5.07       144.41 o
 -35   4   4         52.49        -31.08       148.85 o
 -34   4   4          9.53        -52.39       135.79 o
 -33   4   4         51.69       -118.16       133.27 o
 -32   4   4         79.98        193.99       117.96 o
 -31   4   4         43.30        170.99       152.04 o
 -30   4   4          3.85        -54.41       107.92 o
 -29   4   4        597.09        691.35       126.85 o
 -28   4   4        941.45        775.83       117.11 o
 -27   4   4          1.37          2.72        98.06 o
 -26   4   4         35.14          9.30        92.35 o
 -25   4   4        133.42        -43.84        89.49 o
 -24   4   4        416.56        482.74        96.12 o
 -23   4   4          2.85        -72.56        72.56 o
 -22   4   4        184.88        170.98        73.19 o
 -21   4   4      11188.13      10762.62       190.97 o
 -20   4   4          7.40        131.84        73.47 o
 -19   4   4        188.76         90.87        69.15 o
 -18   4   4         30.99         95.34        65.97 o
 -17   4   4        812.24        845.65        76.48 o
 -16   4   4         66.36        192.75        62.76 o
 -15   4   4          9.46         26.90        74.86 o
 -14   4   4        204.90        210.55        59.16 o
 -13   4   4        828.70        641.17        63.08 o
 -12   4   4        354.70        551.64        76.39 o
 -11   4   4       1761.01       2072.96        86.14 o
 -10   4   4        582.52        672.74        55.19 o
  -9   4   4        890.48        759.42        84.06 o
  -8   4   4        833.81        940.50        68.05 o
  -7   4   4       2977.31       3329.28       112.75 o
  -6   4   4       9636.13       8996.72       146.24 o
  -5   4   4       2222.45       2220.63        67.87 o
  -4   4   4        499.87        553.67        44.56 o
  -3   4   4      10905.64      11062.34       134.24 o
  -2   4   4        200.06        287.68        52.73 o
  -1   4   4       7813.24       7939.33       136.64 o
   0   4   4       3445.18       3716.97       123.70 o
   1   4   4       2115.75       2015.60        75.36 o
   2   4   4       6478.17       6373.44       145.29 o
   3   4   4       7001.71       6786.19       126.88 o
   4   4   4          0.63        -44.78        51.58 o
   5   4   4        460.67        446.82        51.86 o
   6   4   4       3267.47       3150.66       114.10 o
   7   4   4       2982.05       3495.01       104.84 o
   8   4   4       1610.75       1711.29        73.71 o
   9   4   4        999.35        967.14        55.58 o
  10   4   4       5360.18       5687.77       172.95 o
  11   4   4       4833.54       4008.00       112.45 o
  12   4   4       2522.72       2735.01        93.17 o
  13   4   4        652.94        629.79        82.19 o
  14   4   4          6.01        -10.37        60.91 o
  15   4   4       3581.39       3775.06       124.26 o
  16   4   4       1067.14       1041.64        75.36 o
  17   4   4        169.35        182.16        59.88 o
  18   4   4        460.87        582.48        62.57 o
  19   4   4       5346.58       5228.11       153.97 o
  20   4   4       5691.19       5217.11       125.12 o
  21   4   4         37.12        106.15        62.81 o
  22   4   4       1018.58       1084.81       102.69 o
  23   4   4       2576.19       2300.15       109.16 o
  24   4   4        660.76        677.96        97.02 o
  25   4   4         38.84         36.04        96.97 o
  26   4   4       1066.53        953.22       116.45 o
  27   4   4          1.86         31.12       113.49 o
  28   4   4        205.01        229.04       112.54 o
  29   4   4        142.32         50.98       113.95 o
  30   4   4        254.70        229.06       125.05 o
  31   4   4         60.89        -53.70       139.55 o
  32   4   4          9.74        158.60       149.16 o
  33   4   4        152.28        208.98       148.87 o
  34   4   4         21.32       -165.39       165.39 o
  35   4   4         33.12         -8.90       239.72 o
  36   4   4         29.02         43.41       186.51 o
  37   4   4          5.80         16.86       209.97 o
  38   4   4         29.59        129.08       221.15 o
  39   4   4         41.60        408.87       275.69 o
  40   4   4          3.64       -134.21       289.68 o
  41   4   4          2.02       -153.50       271.53 o
  42   4   4          2.05        220.23       300.48 o
 -41   5   4         38.64        519.00       464.69 o
 -40   5   4         11.89       -210.57       235.57 o
 -39   5   4        239.18        123.35       223.01 o
 -38   5   4        621.26        672.88       204.26 o
 -37   5   4        299.74        651.64       197.69 o
 -36   5   4         50.30       -101.65       178.04 o
 -35   5   4        304.83        206.41       177.45 o
 -34   5   4         24.21        -99.42       163.06 o
 -33   5   4         19.61        243.59       166.84 o
 -32   5   4       1067.42        927.35       152.38 o
 -31   5   4        185.42        416.07       133.21 o
 -30   5   4         18.60        114.45       126.21 o
 -29   5   4       1076.62        729.00       137.98 o
 -28   5   4          1.82         93.79       116.76 o
 -27   5   4         12.78        -82.99       111.11 o
 -26   5   4         25.17         66.97       109.00 o
 -25   5   4          2.23        -37.37       103.18 o
 -24   5   4        323.86        121.39       103.02 o
 -23   5   4         10.69        102.01        95.67 o
 -22   5   4         10.13        -16.37        85.43 o
 -21   5   4        268.83        284.46        88.96 o
 -20   5   4         90.79         99.20        73.30 o
 -19   5   4       1064.17       1131.14        86.48 o
 -18   5   4        261.56        340.77        68.99 o
 -17   5   4       4544.30       4559.31       134.04 o
 -16   5   4       1270.67       1390.76        81.01 o
 -15   5   4        272.81        200.74        59.16 o
 -14   5   4       8489.31       8233.43       153.33 o
 -13   5   4       5630.92       5651.72       199.26 o
 -12   5   4       1668.55       1555.41        77.36 o
 -11   5   4       4043.28       4116.31       101.55 o
 -10   5   4       5494.54       5499.23       102.61 o
  -9   5   4       2665.59       2739.02        81.46 o
  -8   5   4      13401.39      13800.87       201.09 o
  -7   5   4       1080.50       1493.82        69.79 o
  -6   5   4       3120.39       3379.79        98.39 o
  -5   5   4       2421.19       2316.80        68.95 o
  -4   5   4       4578.65       5036.81        90.44 o
  -3   5   4      13724.81      13516.25       154.75 o
  -2   5   4        966.57       1237.81        65.24 o
  -1   5   4        436.83        535.19        56.26 o
   0   5   4        217.92        446.29        54.65 o
   1   5   4       4443.39       4032.25        93.64 o
   2   5   4        505.28        527.94        55.80 o
   3   5   4       8732.61       9638.86       170.12 o
   4   5   4       5767.09       5838.97       129.35 o
   5   5   4       2947.26       3275.61       106.05 o
   6   5   4        617.31        919.85        83.54 o
   7   5   4        138.70        306.43        52.98 o
   8   5   4       8051.63       7894.68       109.64 o
   9   5   4       6226.36       6481.52       101.66 o
  10   5   4      12477.36      12712.49       165.43 o
  11   5   4       1183.66       1260.99        62.64 o
  12   5   4       4095.62       4177.33       177.63 o
  13   5   4       5074.92       5075.62       133.23 o
  14   5   4         59.96         39.74        65.67 o
  15   5   4       2940.02       3128.10       115.12 o
  16   5   4       2206.34       2438.04        94.00 o
  17   5   4        362.04        265.38        65.79 o
  18   5   4       4044.01       3806.16       119.03 o
  19   5   4       2126.13       2158.91       100.97 o
  20   5   4        340.71        269.39        76.11 o
  21   5   4       1962.16       1713.72       116.66 o
  22   5   4       1395.23       1541.83       102.52 o
  23   5   4        243.60        171.04        91.54 o
  24   5   4        227.75        161.17        96.60 o
  25   5   4        832.81        660.37       107.98 o
  26   5   4          7.99        143.53       112.68 o
  27   5   4        148.71        276.34       109.88 o
  28   5   4          4.74       -120.87       120.87 o
  29   5   4         16.46         22.45       135.00 o
  30   5   4        355.63        233.25       145.76 o
  31   5   4        131.39        200.91       145.36 o
  32   5   4        308.47        172.57       149.42 o
  33   5   4        489.58        550.09       166.21 o
  34   5   4          3.79        -98.92       196.15 o
  35   5   4          9.53         64.20       177.96 o
  36   5   4          2.75        189.64       188.31 o
  37   5   4         60.12        156.97       219.47 o
  38   5   4          3.12         95.11       221.76 o
  39   5   4          4.08        349.32       620.09 o
  40   5   4        196.19        186.38       235.41 o
  41   5   4         62.13        175.01       410.37 o
 -42   6   4        446.21       1306.56       491.85 o
 -41   6   4        141.65        322.42       306.04 o
 -40   6   4         66.28        340.65       405.85 o
 -39   6   4         17.53         -3.12       369.64 o
 -38   6   4        240.87        188.45       235.14 o
 -37   6   4        257.38        454.29       241.40 o
 -36   6   4        401.42        628.05       237.86 o
 -35   6   4         15.96       -217.77       217.77 o
 -34   6   4          3.19        -87.63       165.37 o
 -33   6   4       2402.40       2130.48       209.39 o
 -32   6   4        489.23        374.03       177.66 o
 -31   6   4        418.47        797.45       172.80 o
 -30   6   4         86.34         37.72       145.18 o
 -29   6   4         58.05        129.50       118.72 o
 -28   6   4       6389.47       5906.11       221.19 o
 -27   6   4         18.14        123.93       112.98 o
 -26   6   4         44.62        235.01       109.23 o
 -25   6   4       2935.16       2727.84       156.08 o
 -24   6   4       2817.72       3012.51       153.81 o
 -23   6   4         93.57        136.79        99.27 o
 -22   6   4         44.93         70.82        92.23 o
 -21   6   4       2247.62       2261.53       107.88 o
 -20   6   4        286.54        336.51        72.47 o
 -19   6   4        707.40        761.14        77.84 o
 -18   6   4        544.13        567.20        71.52 o
 -17   6   4        236.44        203.23        62.49 o
 -16   6   4       2848.93       2677.82        98.67 o
 -15   6   4       1627.61       1565.70        79.72 o
 -14   6   4        108.72        163.97        55.62 o
 -13   6   4          3.94         12.40        48.96 o
 -12   6   4         65.55         62.88        42.45 o
 -11   6   4         14.31        -16.77        26.32 o
 -10   6   4       9105.83       9153.55       198.82 o
  -9   6   4         12.20        -43.88        52.21 o
  -8   6   4        385.25        424.11        58.66 o
  -7   6   4       1719.81       1717.72        72.36 o
  -6   6   4       6511.89       6053.31       107.25 o
  -5   6   4       3163.20       3232.80        78.08 o
  -4   6   4         89.63        173.16        37.30 o
  -3   6   4       5665.40       5070.53        92.43 o
  -2   6   4       2136.77       2375.56        81.03 o
  -1   6   4       4510.20       3956.57       101.88 o
   0   6   4        856.02        846.36        66.64 o
   1   6   4       1784.72       1736.98        79.46 o
   2   6   4       2062.78       1530.26        76.42 o
   3   6   4       6021.12       5847.29       130.44 o
   4   6   4       2703.21       3042.27       105.85 o
   5   6   4       2824.42       2993.81       147.90 o
   6   6   4       6921.67       6726.71       236.93 o
   7   6   4       5158.75       5513.21       128.43 o
   8   6   4       5551.78       5349.89       120.33 o
   9   6   4        711.27        946.07        45.74 o
  10   6   4       1073.73       1320.77        62.38 o
  11   6   4      10155.04      10082.61       133.29 o
  12   6   4       2795.05       3044.67        89.52 o
  13   6   4        204.85        154.85        54.34 o
  14   6   4        855.42        970.95        86.91 o
  15   6   4       3802.98       3582.44       104.25 o
  16   6   4         26.43         29.85        56.89 o
  17   6   4        114.64        209.80        61.53 o
  18   6   4       3179.93       3056.31       106.06 o
  19   6   4        627.35        992.02        80.38 o
  20   6   4       2245.01       2395.78       179.85 o
  21   6   4        564.99        631.44        81.08 o
  22   6   4       2046.96       1668.31        99.09 o
  23   6   4         29.19        226.14        79.77 o
  24   6   4        918.49        948.74       107.42 o
  25   6   4        482.09        577.70       130.14 o
  26   6   4        494.44        474.22       130.73 o
  27   6   4        276.56        209.96       134.33 o
  28   6   4        114.81         90.78       136.40 o
  29   6   4       3420.66       3128.77       200.72 o
  30   6   4          3.14        111.44       143.74 o
  31   6   4          4.17       -145.41       145.41 o
  32   6   4        579.36        903.42       169.77 o
  33   6   4        846.47        540.39       213.12 o
  34   6   4       1099.25       1291.35       210.28 o
  35   6   4        444.73        826.97       206.65 o
  36   6   4        920.52       1057.81       251.13 o
  37   6   4         44.65        490.14       205.81 o
  38   6   4        433.79        295.62       229.56 o
  39   6   4        144.73        476.76       407.36 o
  40   6   4         14.08        815.13       743.80 o
  41   6   4        602.44        202.17       410.37 o
 -41   7   4        107.51        534.09       449.60 o
 -40   7   4        296.31        -51.21       512.97 o
 -39   7   4         58.88       -398.30       398.30 o
 -38   7   4          6.62        202.17       293.23 o
 -37   7   4        138.40        190.95       281.35 o
 -36   7   4        164.04       -215.17       215.17 o
 -35   7   4         49.49        157.93       219.21 o
 -34   7   4         21.61       -204.85       204.85 o
 -33   7   4          3.20        -55.75       208.02 o
 -32   7   4          6.20        -27.36       191.92 o
 -31   7   4        890.42        382.51       205.11 o
 -30   7   4        174.26        203.02       191.32 o
 -29   7   4         16.53        354.40       144.54 o
 -28   7   4        458.89        549.95       148.28 o
 -27   7   4         36.49         53.58       132.16 o
 -26   7   4       2539.75       2518.97       182.05 o
 -25   7   4          1.12         73.12       100.90 o
 -24   7   4         15.05         -0.53        94.45 o
 -23   7   4         72.06        232.22        96.96 o
 -22   7   4       2023.62       2023.92       130.42 o
 -21   7   4        542.74        517.35        95.85 o
 -20   7   4          5.67         78.90        62.02 o
 -19   7   4         21.12        125.45        61.17 o
 -18   7   4       1336.22       1304.70        79.35 o
 -17   7   4        496.00        458.96        63.23 o
 -16   7   4        520.32        515.48        81.12 o
 -15   7   4        599.87        616.70        53.38 o
 -14   7   4        130.60        137.47        43.49 o
 -13   7   4         43.39         58.17        50.37 o
 -12   7   4       2151.45       2277.18        83.72 o
 -11   7   4        721.04        626.46        59.43 o
 -10   7   4       1865.64       1912.43        83.34 o
  -9   7   4         23.06        183.03        52.94 o
  -8   7   4       4442.90       4299.65       110.41 o
  -7   7   4         71.52         49.11        49.53 o
  -6   7   4       1190.78       1309.14        60.50 o
  -5   7   4        141.60         84.44        40.09 o
  -4   7   4        270.82        418.30        50.10 o
  -3   7   4        745.35        786.13        46.38 o
  -2   7   4        962.72        936.86        85.25 o
  -1   7   4       8248.52       7808.72       155.58 o
   0   7   4       1247.98       1572.39        89.35 o
   1   7   4        345.25        274.85        52.61 o
   2   7   4       1142.61       1136.61        65.36 o
   3   7   4        123.00         79.83        54.75 o
   4   7   4       5970.95       5802.88       132.73 o
   5   7   4        284.24        392.44        55.97 o
   6   7   4        759.95        723.21        61.47 o
   7   7   4         92.51        204.04        52.33 o
   8   7   4        913.88        892.47        63.92 o
   9   7   4       3666.74       3679.88       103.64 o
  10   7   4        395.72        420.41        42.46 o
  11   7   4       1567.46       1978.63        63.68 o
  12   7   4       3103.75       3111.20        81.20 o
  13   7   4       1314.39       1351.87        90.22 o
  14   7   4        527.54        448.00        78.63 o
  15   7   4          0.15        110.94        74.47 o
  16   7   4         43.88        280.15        89.76 o
  17   7   4         24.93         34.98        76.06 o
  18   7   4       1898.06       1735.87       109.07 o
  19   7   4          7.71         57.34       116.28 o
  20   7   4          2.03         89.65        86.32 o
  21   7   4          0.85         49.37        91.51 o
  22   7   4       1594.88       1527.74       139.27 o
  23   7   4        177.21        297.51       119.35 o
  24   7   4        247.13        268.62       121.91 o
  25   7   4         98.94         18.37       124.69 o
  26   7   4          0.99         76.17       129.32 o
  27   7   4        315.15        336.84       187.19 o
  28   7   4          5.98       -132.31       144.58 o
  29   7   4        422.17        236.12       143.71 o
  30   7   4          1.99        196.24       162.63 o
  31   7   4          1.56        157.27       166.81 o
  32   7   4        126.85         72.32       191.60 o
  33   7   4         80.22        134.45       180.44 o
  34   7   4        301.83        393.50       192.91 o
  35   7   4         43.52        136.62       190.14 o
  36   7   4        193.96        178.10       198.63 o
  37   7   4        144.27        202.43       219.95 o
  38   7   4          3.69       -160.59       515.98 o
  39   7   4        589.00        577.26       302.78 o
  40   7   4        183.10       1028.75       269.60 o
 -39   8   4        467.07        941.45       476.76 o
 -37   8   4        233.25        400.73       371.15 o
 -36   8   4        199.51        483.95       473.74 o
 -35   8   4         70.46        191.15       289.03 o
 -34   8   4        480.41        104.70       221.31 o
 -33   8   4         84.82        -88.70       204.39 o
 -32   8   4         39.95         60.27       206.92 o
 -31   8   4        921.93        358.45       444.66 o
 -30   8   4        347.83        781.61       219.08 o
 -29   8   4        309.28        135.86       203.39 o
 -28   8   4         83.48        -63.05       175.73 o
 -27   8   4        838.12       1064.78       201.19 o
 -26   8   4         26.12        251.41       176.94 o
 -25   8   4        604.39        546.44       182.96 o
 -24   8   4          5.68        -36.96       187.23 o
 -23   8   4         72.14       -146.23       146.23 o
 -22   8   4       1983.54       2079.16       306.57 o
 -21   8   4         50.12        126.74       146.62 o
 -20   8   4        216.98        290.29       145.01 o
 -19   8   4        200.78        141.15        78.82 o
 -18   8   4        644.72        656.74       122.40 o
 -17   8   4        425.39        435.36        62.07 o
 -16   8   4       9566.15       9610.55       253.91 o
 -15   8   4        846.94        812.69        76.99 o
 -14   8   4         47.04         24.41        75.71 o
 -13   8   4       3751.45       3917.50       122.12 o
 -12   8   4        605.15        755.66        81.00 o
 -11   8   4       3172.81       3295.86       130.74 o
 -10   8   4        230.02        327.24       119.34 o
  -9   8   4       4973.73       4842.26       146.12 o
  -8   8   4       7029.20       6634.35       164.67 o
  -7   8   4         63.64         97.78        62.84 o
  -6   8   4       1984.95       2417.89       119.77 o
  -5   8   4        964.51       1147.76       104.96 o
  -4   8   4       2349.25       2266.36        97.84 o
  -3   8   4        178.22        196.90        41.93 o
  -2   8   4       1093.68       1325.89        76.02 o
  -1   8   4       1910.81       2306.01        92.60 o
   0   8   4      12500.23      12427.79       208.60 o
   1   8   4       4549.88       4364.35       103.21 o
   2   8   4       1150.77       1187.29        63.89 o
   3   8   4       4094.89       3901.59       106.55 o
   4   8   4       1192.87       1135.31        69.90 o
   5   8   4       9566.97       9169.61       160.97 o
   6   8   4        472.96        536.47        76.47 o
   7   8   4         10.58        113.54        53.88 o
   8   8   4       3783.79       4101.73       109.41 o
   9   8   4       1221.28       1516.06        59.36 o
  10   8   4       8568.16       8154.50       124.17 o
  11   8   4       8312.18       7883.26       159.68 o
  12   8   4       1682.58       2298.14       120.01 o
  13   8   4         40.54        570.49        94.17 o
  14   8   4       3277.86       4311.56       170.19 o
  15   8   4       7681.35       7534.97       306.18 o
  16   8   4       7211.83       7058.46       207.06 o
  17   8   4       2046.32       2342.03       120.51 o
  18   8   4        321.32        624.22        95.58 o
  19   8   4         60.92        263.99       117.88 o
  20   8   4        145.90        228.05       108.01 o
  21   8   4       2938.60       2541.93       156.87 o
  22   8   4        145.78        200.19       118.91 o
  23   8   4       1082.48       1196.06       142.56 o
  24   8   4         18.59         11.65       122.29 o
  25   8   4         20.18        195.67       129.62 o
  26   8   4       1195.92       1156.93       155.06 o
  27   8   4        253.68        282.86       138.83 o
  28   8   4        195.74        103.20       155.67 o
  29   8   4        391.58        257.40       163.49 o
  30   8   4       1205.89       1002.07       185.38 o
  31   8   4        129.52        447.67       207.75 o
  32   8   4        236.28        528.49       179.92 o
  33   8   4        144.59        123.28       180.05 o
  34   8   4        311.78        534.84       213.85 o
  35   8   4         21.30        184.91       214.23 o
  36   8   4         92.33        -19.63       250.00 o
  37   8   4        333.37          3.50       276.01 o
  38   8   4          2.00       -416.41       416.41 o
  39   8   4          4.88        663.84       464.69 o
 -38   9   4        338.31       -132.77       410.37 o
 -37   9   4        152.26        -33.77       282.41 o
 -36   9   4        201.57        -13.45       280.57 o
 -35   9   4         10.64       -242.04       271.83 o
 -34   9   4         36.03       -215.05       258.07 o
 -33   9   4         72.09        355.88       340.72 o
 -32   9   4        617.42        842.31       296.47 o
 -31   9   4         76.41       -142.25       192.76 o
 -30   9   4         83.04        225.73       202.88 o
 -29   9   4        408.62        -59.34       185.17 o
 -28   9   4        178.63        197.39       281.35 o
 -27   9   4       1547.37       1554.70       226.54 o
 -26   9   4          1.83        125.45       179.55 o
 -25   9   4       1360.11       1530.45       266.85 o
 -24   9   4        383.45        108.07       173.89 o
 -23   9   4       1788.48       1787.30       205.98 o
 -22   9   4         15.11          4.52       151.20 o
 -21   9   4       3643.57       3275.52       232.01 o
 -20   9   4       2857.53       3145.83       219.80 o
 -19   9   4        105.82        252.75       151.32 o
 -18   9   4        706.56        830.23       156.88 o
 -17   9   4          7.10        -35.97       127.73 o
 -16   9   4        590.82        642.33       142.22 o
 -15   9   4       5296.16       5114.92       235.99 o
 -14   9   4        785.97        823.91       160.77 o
 -13   9   4          2.47        -84.31        84.31 o
 -12   9   4        336.29        280.10        71.83 o
 -11   9   4       2103.23       2120.86        86.42 o
 -10   9   4        248.39        406.65        69.22 o
  -9   9   4        303.01        273.16        74.02 o
  -8   9   4        122.34         42.70        60.25 o
  -7   9   4       4417.62       4299.95       129.99 o
  -6   9   4       7551.61       7348.47       214.94 o
  -5   9   4       1819.26       2020.74        80.66 o
  -4   9   4        410.56        487.83        62.23 o
  -3   9   4        969.58       1078.29        77.79 o
  -2   9   4       7028.21       6669.03       102.79 o
  -1   9   4        692.65        612.64        61.48 o
   0   9   4        495.23        601.19        61.85 o
   1   9   4       2446.73       2759.87        87.25 o
   2   9   4       1861.14       1886.47        76.72 o
   3   9   4       9383.97       9004.90       148.33 o
   4   9   4         18.51         46.67        54.56 o
   5   9   4       3342.30       3205.34       102.49 o
   6   9   4       2785.01       2874.29       125.95 o
   7   9   4       8318.10       7865.19       150.95 o
   8   9   4       2150.57       2167.49        97.58 o
   9   9   4       1894.48       1871.74        72.65 o
  10   9   4       3645.06       4047.89       140.46 o
  11   9   4       2582.67       2835.50       126.05 o
  12   9   4        897.40       1011.87       101.22 o
  13   9   4       1089.66       1229.40       119.34 o
  14   9   4       1074.70       1438.94       156.25 o
  15   9   4         68.72        295.66       101.69 o
  16   9   4       1007.33       1322.27       127.52 o
  17   9   4       1487.13       1665.15       139.11 o
  18   9   4         37.85        134.20       110.30 o
  19   9   4        880.43       1142.27       149.39 o
  20   9   4        146.14        571.25       128.08 o
  21   9   4        542.41        479.61       134.90 o
  22   9   4        660.77        580.13       139.55 o
  23   9   4        864.85        673.79       147.62 o
  24   9   4       1512.13       1968.65       181.02 o
  25   9   4        445.91        427.08       152.09 o
  26   9   4        118.09         13.12       184.36 o
  27   9   4        317.51        278.00       157.59 o
  28   9   4       2498.11       2596.14       216.90 o
  29   9   4         74.92        540.64       170.71 o
  30   9   4        699.31       1183.71       201.90 o
  31   9   4        542.96       1019.58       193.35 o
  32   9   4        410.80        397.26       186.38 o
  33   9   4        224.93        330.48       232.60 o
  34   9   4         40.75        -27.04       264.86 o
  35   9   4         11.43         91.73       268.49 o
  36   9   4          4.62        302.36       283.56 o
  37   9   4         22.26       -178.03       395.29 o
 -37  10   4        219.52        398.30       413.39 o
 -36  10   4        254.03        316.17       286.97 o
 -35  10   4          1.54       -433.24       633.67 o
 -34  10   4        472.35        442.81       280.77 o
 -33  10   4        248.75        -61.07       268.46 o
 -32  10   4          6.34        -76.31       215.21 o
 -31  10   4        145.98         31.12       218.85 o
 -30  10   4        636.07       1179.30       235.14 o
 -29  10   4        346.53        320.18       206.36 o
 -28  10   4        562.69        677.39       286.97 o
 -27  10   4         34.54        -25.15       185.02 o
 -26  10   4          4.68        108.54       181.54 o
 -25  10   4        141.11        102.37       180.67 o
 -24  10   4         59.97        559.26       184.30 o
 -23  10   4       1366.66       1506.89       376.51 o
 -22  10   4          9.69        122.56       167.17 o
 -21  10   4        834.26       1112.67       188.29 o
 -20  10   4       1750.38       1782.27       196.21 o
 -19  10   4       1028.14        913.24       174.85 o
 -18  10   4        249.04        333.67       152.60 o
 -17  10   4        268.25        333.89       148.25 o
 -16  10   4        835.47        920.97       157.63 o
 -15  10   4        506.66        586.34       144.71 o
 -14  10   4        180.74        362.23       134.10 o
 -13  10   4        689.24        627.57       140.55 o
 -12  10   4         34.45        -15.53        63.04 o
 -11  10   4         91.48        235.38        72.30 o
 -10  10   4       3438.93       3513.19       136.02 o
  -9  10   4        924.77       1086.01        93.25 o
  -8  10   4       2616.46       2411.26       148.95 o
  -7  10   4       1274.03       1406.65       102.58 o
  -6  10   4       3502.63       3345.48       134.64 o
  -5  10   4       1071.04        939.86        91.74 o
  -4  10   4       1417.68       1675.29       105.40 o
  -3  10   4      10167.21       9472.59       205.94 o
  -2  10   4        480.21        524.91        69.66 o
  -1  10   4        177.20        194.45        57.20 o
   0  10   4        582.93        294.75        75.26 o
   1  10   4        939.93       1114.54        81.67 o
   2  10   4          6.67         -0.45        49.16 o
   3  10   4          1.26         59.21        50.64 o
   4  10   4          2.19         18.23        54.25 o
   5  10   4        940.51       1049.42       132.15 o
   6  10   4         55.58          1.42        53.10 o
   7  10   4       2553.70       2392.83        89.49 o
   8  10   4       1092.22        948.26       148.08 o
   9  10   4        770.01        749.41        78.56 o
  10  10   4       1517.93       1676.66       104.81 o
  11  10   4       4002.41       4050.10       277.00 o
  12  10   4        475.57        548.32        95.29 o
  13  10   4       2461.83       2354.37       150.04 o
  14  10   4         71.41        208.19        97.37 o
  15  10   4        461.55        389.73       105.12 o
  16  10   4        207.98        133.03       105.23 o
  17  10   4        336.75        502.91       116.76 o
  18  10   4        151.37        127.89       113.63 o
  19  10   4         32.90          6.50       116.39 o
  20  10   4        149.53         52.03       147.21 o
  21  10   4       1044.97       1143.74       148.29 o
  22  10   4        916.49        865.45       164.36 o
  23  10   4        527.94        485.76       146.50 o
  24  10   4         15.73         44.87       138.73 o
  25  10   4        437.23        814.32       200.35 o
  26  10   4          3.17         55.06       182.88 o
  27  10   4         19.23        -49.10       181.34 o
  28  10   4         38.22       -182.15       218.80 o
  29  10   4         21.87        239.37       282.12 o
  30  10   4         91.81        -64.54       202.17 o
  31  10   4        199.95        256.78       215.72 o
  32  10   4         29.42         -2.42       245.27 o
  33  10   4        193.58       -220.61       250.41 o
  34  10   4        146.24        419.43       419.43 o
  35  10   4        145.71        663.84       281.64 o
  36  10   4          4.58       -181.05       395.29 o
 -35  11   4        673.97       1254.37       336.37 o
 -34  11   4          8.27        874.57       293.31 o
 -33  11   4          1.95       -254.97       254.97 o
 -32  11   4        415.18        512.06       280.97 o
 -31  11   4          3.28        245.61       265.07 o
 -30  11   4        156.08        118.41       203.00 o
 -29  11   4        106.93        143.31       209.47 o
 -28  11   4        113.05        -63.84       269.44 o
 -27  11   4        116.95        -33.59       192.70 o
 -26  11   4       1350.34       1259.73       224.32 o
 -25  11   4         58.61        248.16       190.33 o
 -24  11   4        850.29        473.52       214.84 o
 -23  11   4        747.70        899.17       193.76 o
 -22  11   4       1718.23       1697.75       405.14 o
 -21  11   4       3005.24       2825.86       233.86 o
 -20  11   4       1521.28       1503.80       198.51 o
 -19  11   4          3.39       -118.39       149.23 o
 -18  11   4        282.43        369.44       163.18 o
 -17  11   4       1527.13       1805.93       191.42 o
 -16  11   4       1283.41       1128.47       170.38 o
 -15  11   4        929.04        766.74       155.74 o
 -14  11   4       1738.16       1653.08       240.28 o
 -13  11   4       2398.75       2297.98       415.04 o
 -12  11   4        164.58        240.16       130.64 o
 -11  11   4         18.87         44.99       117.01 o
 -10  11   4       4095.31       4159.57       158.10 o
  -9  11   4         60.90         93.94        74.51 o
  -8  11   4         22.17         -0.25        75.48 o
  -7  11   4        614.88        491.87        88.02 o
  -6  11   4        115.50        280.38        83.08 o
  -5  11   4        313.82        602.37       127.18 o
  -4  11   4        323.52        411.52        97.89 o
  -3  11   4       6367.60       6002.31       172.72 o
  -2  11   4        351.22        331.29        65.96 o
  -1  11   4        459.03        385.88        83.85 o
   0  11   4       1016.65        980.28        70.86 o
   1  11   4      10269.25       9496.08       155.88 o
   2  11   4       2243.37       2168.67       125.05 o
   3  11   4         22.73        -77.47        77.47 o
   4  11   4       1354.93       1271.49       104.63 o
   5  11   4        745.77        581.72        89.59 o
   6  11   4        644.69        600.45       129.39 o
   7  11   4       3128.59       2974.08       243.96 o
   8  11   4       8674.40       8549.60       340.24 o
   9  11   4        911.38       1379.69       118.34 o
  10  11   4       5026.09       4918.47       202.70 o
  11  11   4        652.28        663.95       116.36 o
  12  11   4          0.33        254.94       112.91 o
  13  11   4       4116.40       3797.65       199.78 o
  14  11   4        785.77        645.68       135.92 o
  15  11   4         53.50         13.61       124.12 o
  16  11   4        657.14        739.60       266.07 o
  17  11   4          5.61         15.32       136.11 o
  18  11   4       1348.98       1499.16       207.09 o
  19  11   4        280.94        441.51       156.63 o
  20  11   4        132.65        152.96       196.52 o
  21  11   4        598.28        789.47       176.35 o
  22  11   4        858.60       1037.64       215.41 o
  23  11   4        485.45        628.81       184.27 o
  24  11   4          5.85         89.84       177.88 o
  25  11   4        503.73        540.41       191.55 o
  26  11   4         48.24        157.02       187.88 o
  27  11   4        346.67        124.40       197.93 o
  28  11   4        115.04        106.38       254.97 o
  29  11   4        593.42        726.90       256.11 o
  30  11   4        550.32        331.92       374.16 o
  31  11   4        416.41        821.89       281.69 o
  32  11   4        131.07         94.76       434.51 o
  33  11   4         18.94       -356.06       356.06 o
  34  11   4        174.35        401.86       283.98 o
 -33  12   4        119.67        297.98       294.54 o
 -32  12   4        164.69        131.65       270.95 o
 -31  12   4         87.54        302.82       416.41 o
 -30  12   4         16.60         81.63       248.02 o
 -29  12   4          1.18        -32.45       242.79 o
 -28  12   4         66.01        141.57       206.36 o
 -27  12   4        670.45        717.10       219.73 o
 -26  12   4         17.21       -184.70       184.70 o
 -25  12   4        636.84        802.97       211.04 o
 -24  12   4        439.47         43.38       190.87 o
 -23  12   4          1.87         81.03       175.28 o
 -22  12   4        826.19        867.17       252.21 o
 -21  12   4        397.94        500.27       177.46 o
 -20  12   4        174.53        234.14       165.82 o
 -19  12   4        548.63        470.67       171.59 o
 -18  12   4        210.05        253.22       183.55 o
 -17  12   4        464.52        526.56       165.47 o
 -16  12   4        287.86        344.38       153.85 o
 -15  12   4        839.24        733.13       167.87 o
 -14  12   4          9.39        127.67       178.30 o
 -13  12   4         48.66        174.08       138.17 o
 -12  12   4       3945.90       3547.70       213.80 o
 -11  12   4         10.24         25.01       163.08 o
 -10  12   4        488.34        537.54       135.25 o
  -9  12   4        621.02        799.83       137.22 o
  -8  12   4        523.82        702.57       129.83 o
  -7  12   4       3357.57       3158.87       142.15 o
  -6  12   4        582.98        722.03        98.36 o
  -5  12   4        393.16        457.33        92.71 o
  -4  12   4        933.81        788.65        97.48 o
  -3  12   4       1004.93       1101.89       122.82 o
  -2  12   4        129.09        182.30        82.90 o
  -1  12   4       4992.16       5080.59       164.26 o
   0  12   4       1311.22       1278.39        89.72 o
   1  12   4        421.11        294.22        72.27 o
   2  12   4        797.74        943.15        80.30 o
   3  12   4        482.34        680.40       133.27 o
   4  12   4        172.98        233.69        84.69 o
   5  12   4         63.79        204.32        82.96 o
   6  12   4       2191.28       2470.83       271.08 o
   7  12   4        466.45        494.99       102.47 o
   8  12   4       1120.61       1228.61       120.08 o
   9  12   4        699.84        455.87       194.11 o
  10  12   4        763.36        565.44       121.36 o
  11  12   4       3186.45       3014.62       173.96 o
  12  12   4        787.91       1021.62       139.99 o
  13  12   4         27.31        219.31       123.85 o
  14  12   4        512.05        516.63       143.11 o
  15  12   4        694.20        921.90       157.79 o
  16  12   4        598.44        698.35       153.18 o
  17  12   4        182.95       -141.32       141.32 o
  18  12   4        156.44         37.87       151.00 o
  19  12   4          0.37        111.30       201.90 o
  20  12   4        670.56        667.29       234.80 o
  21  12   4         83.28        296.16       171.07 o
  22  12   4        199.98        -36.91       168.14 o
  23  12   4        521.96        371.45       185.96 o
  24  12   4        206.08        -26.65       185.87 o
  25  12   4        420.64        998.51       212.60 o
  26  12   4         18.15          5.90       189.87 o
  27  12   4          3.92       -138.42       190.95 o
  28  12   4          1.28        149.44       248.40 o
  29  12   4       1145.82       1124.18       387.74 o
  30  12   4        395.22        356.77       265.48 o
  31  12   4          1.72        598.41       268.49 o
  32  12   4        270.62        850.92       437.53 o
  33  12   4        580.76        452.62       431.50 o
 -31  13   4         19.76       -254.34       254.34 o
 -30  13   4          6.92        -26.83       256.88 o
 -29  13   4         65.24       -104.36       249.58 o
 -28  13   4         20.85        156.89       248.24 o
 -27  13   4         26.71       -303.25       303.25 o
 -26  13   4        204.46        537.85       217.08 o
 -25  13   4         35.00        -53.84       193.12 o
 -24  13   4        157.14       -181.26       181.26 o
 -23  13   4         28.21         -9.65       180.96 o
 -22  13   4         29.64        -11.15       178.42 o
 -21  13   4         36.98          4.42       200.95 o
 -20  13   4         15.36        -52.39       164.55 o
 -19  13   4         92.68        242.78       172.41 o
 -18  13   4          3.51        254.39       166.73 o
 -17  13   4         91.19        636.76       226.90 o
 -16  13   4         12.25         11.34       298.54 o
 -15  13   4          2.94       -139.00       139.00 o
 -14  13   4         62.33         39.58       146.98 o
 -13  13   4         12.74        172.31       143.50 o
 -12  13   4         80.95       -134.07       134.07 o
 -11  13   4        204.09        323.71       142.34 o
 -10  13   4         33.17        -48.26       125.61 o
  -9  13   4         28.39       -119.54       119.54 o
  -8  13   4         39.91         47.35       121.43 o
  -7  13   4          0.27        -54.24       116.03 o
  -6  13   4        288.42        133.40       155.61 o
  -5  13   4         57.41        307.73       124.45 o
  -4  13   4       1170.13       1246.47       113.39 o
  -3  13   4       1217.20       1413.00       117.79 o
  -2  13   4       1164.58       1336.43       127.61 o
  -1  13   4         19.92         39.59       128.05 o
   0  13   4        571.41        486.29        95.13 o
   1  13   4         53.42         10.60        68.84 o
   2  13   4        326.08        286.91       102.56 o
   3  13   4        291.86        229.03       142.18 o
   4  13   4         96.66        100.03       112.48 o
   5  13   4          0.05        -97.29        97.29 o
   6  13   4         94.46        109.94       103.29 o
   7  13   4         19.73       -102.94       102.94 o
   8  13   4          3.83        151.72       158.40 o
   9  13   4         19.34       -106.91       106.91 o
  10  13   4         21.57        -67.43       139.15 o
  11  13   4          4.84         78.97       121.36 o
  12  13   4         15.36       -118.04       118.04 o
  13  13   4         10.35        228.53       129.24 o
  14  13   4        294.21          7.09       138.00 o
  15  13   4         37.36        -12.59       137.47 o
  16  13   4         21.90        -67.10       143.86 o
  17  13   4          4.75         20.94       153.75 o
  18  13   4         17.55       -102.40       153.56 o
  19  13   4          4.24       -158.77       158.77 o
  20  13   4          0.01       -162.72       162.72 o
  21  13   4         46.10        301.42       177.41 o
  22  13   4        262.40        315.83       226.64 o
  23  13   4          5.33       -187.32       241.45 o
  24  13   4        170.39        134.25       195.37 o
  25  13   4        150.08        115.43       194.00 o
  26  13   4         43.75        144.84       374.16 o
  27  13   4          2.90       -265.54       347.01 o
  28  13   4          3.46        -14.42       410.37 o
  29  13   4         63.49       -183.05       246.82 o
  30  13   4         80.76         60.35       386.23 o
 -29  14   4        278.92        -71.05       264.86 o
 -28  14   4         93.21       -228.85       242.23 o
 -27  14   4         67.31       -179.62       242.23 o
 -26  14   4         93.93       -131.03       353.04 o
 -25  14   4        118.61         92.61       233.68 o
 -24  14   4         53.53       -220.22       220.22 o
 -23  14   4         34.56         66.66       192.53 o
 -22  14   4        290.45        492.36       257.58 o
 -21  14   4        373.40        404.14       196.93 o
 -20  14   4          7.54         25.71       200.22 o
 -19  14   4        285.91        173.33       292.63 o
 -18  14   4          1.77       -164.65       164.65 o
 -17  14   4         21.97       -155.09       155.09 o
 -16  14   4        283.66        254.54       230.89 o
 -15  14   4        234.30        384.66       203.07 o
 -14  14   4        780.71        767.18       170.95 o
 -13  14   4        155.62        116.69       188.00 o
 -12  14   4        537.40        476.27       161.53 o
 -11  14   4        129.46        193.63       146.86 o
 -10  14   4        649.50        784.30       158.05 o
  -9  14   4         85.84         41.63       133.40 o
  -8  14   4        212.89         96.56       129.82 o
  -7  14   4        351.56        506.40       139.43 o
  -6  14   4        880.27       1001.80       147.64 o
  -5  14   4        345.05        196.97       124.81 o
  -4  14   4        380.43        237.21       122.49 o
  -3  14   4        849.57       1053.61       143.08 o
  -2  14   4          4.54         36.29        90.19 o
  -1  14   4       1627.01       1743.22       136.39 o
   0  14   4         36.29        -10.83       103.93 o
   1  14   4         45.35         -1.74       124.87 o
   2  14   4       1357.89       1302.05       259.50 o
   3  14   4        424.56        716.16       182.56 o
   4  14   4         16.93         79.70       163.62 o
   5  14   4        349.59        152.19       177.00 o
   6  14   4       1093.05       1124.51       220.21 o
   7  14   4         51.72        -16.62       357.57 o
   8  14   4          6.54        159.17       187.18 o
   9  14   4          3.40       -136.07       182.90 o
  10  14   4         72.70        413.30       201.55 o
  11  14   4       1023.69       1192.23       463.18 o
  12  14   4         73.81        329.00       221.87 o
  13  14   4        292.11        350.71       222.94 o
  14  14   4        284.33        165.96       213.37 o
  15  14   4        436.84        317.92       226.87 o
  16  14   4        150.53         56.84       389.25 o
  17  14   4        150.93        211.54       221.62 o
  18  14   4        186.39        507.45       256.48 o
  19  14   4          3.85       -158.53       158.53 o
  20  14   4        685.03        814.88       213.41 o
  21  14   4          2.91        -71.64       176.98 o
  22  14   4        310.00        105.61       256.04 o
  23  14   4        236.90        -66.38       353.04 o
  24  14   4        141.17       -334.94       343.99 o
  25  14   4        331.25       -347.01       347.01 o
  26  14   4         32.25       -253.47       365.11 o
  27  14   4        142.60       -356.06       356.06 o
  28  14   4          8.72       -374.16       374.16 o
 -26  15   4        205.46       -145.53       247.89 o
 -25  15   4        108.77        319.19       248.66 o
 -24  15   4          0.77        483.71       253.48 o
 -23  15   4        272.14       -218.36       223.55 o
 -22  15   4        200.14        201.63       236.66 o
 -21  15   4        241.82        -90.76       188.40 o
 -20  15   4        111.85       -197.20       208.85 o
 -19  15   4        236.80       -152.70       178.35 o
 -18  15   4          3.73       -116.01       174.94 o
 -17  15   4        363.07        262.32       184.06 o
 -16  15   4        134.38       -165.62       165.62 o
 -15  15   4        145.72        130.52       167.33 o
 -14  15   4         92.22        -43.15       159.35 o
 -13  15   4         40.04         -5.76       158.99 o
 -12  15   4         27.62         26.31       155.16 o
 -11  15   4        349.05        309.13       156.47 o
 -10  15   4        225.14        434.95       155.73 o
  -9  15   4          4.68       -131.39       131.39 o
  -8  15   4        348.75        675.49       156.45 o
  -7  15   4         29.27        -52.10       130.36 o
  -6  15   4        260.66        343.22       172.48 o
  -5  15   4        922.21        959.34       146.56 o
  -4  15   4        575.27        721.77       132.55 o
  -3  15   4        779.21        648.39       283.64 o
  -2  15   4         24.57         20.33       141.11 o
  -1  15   4        366.53        365.11       271.57 o
   0  15   4         35.94         93.54       265.54 o
   1  15   4       1221.50       1191.89       325.89 o
   2  15   4         21.22       -111.65       274.59 o
   3  15   4        178.96        -60.35       271.57 o
   4  15   4        910.02       1261.30       331.92 o
   5  15   4        451.17        439.89       306.27 o
   6  15   4         23.75        -18.28       182.57 o
   7  15   4          1.41       -182.34       182.34 o
   8  15   4        257.16        189.01       195.15 o
   9  15   4       1389.11       1616.69       359.08 o
  10  15   4         14.58         57.24       212.73 o
  11  15   4        239.75         37.21       209.96 o
  12  15   4          0.41         52.24       239.89 o
  13  15   4       1039.43        937.01       252.94 o
  14  15   4        135.53         29.26       222.96 o
  15  15   4        227.94        403.75       248.96 o
  16  15   4        302.95        418.99       237.72 o
  17  15   4        969.83       1299.48       281.35 o
  18  15   4        395.86       -196.36       237.72 o
  19  15   4         14.52       -231.50       231.50 o
  20  15   4        218.35        426.62       265.58 o
  21  15   4         81.36        681.94       380.20 o
  22  15   4        511.98        443.57       374.16 o
  23  15   4         85.96        464.69       374.16 o
  24  15   4        191.77        -81.47       340.97 o
  25  15   4         16.69        875.06       407.36 o
 -22  16   4        614.07        491.85       249.18 o
 -21  16   4        149.95        238.49       237.07 o
 -20  16   4         32.74        537.34       235.42 o
 -19  16   4        165.52          5.83       222.54 o
 -18  16   4        309.77        213.81       189.85 o
 -17  16   4         36.56        -12.14       178.46 o
 -16  16   4         55.64        157.49       184.44 o
 -15  16   4         22.29         53.15       173.58 o
 -14  16   4        116.31         86.95       171.07 o
 -13  16   4        481.75        378.74       201.62 o
 -12  16   4        260.24        181.19       165.46 o
 -11  16   4        225.23        143.69       202.26 o
 -10  16   4        313.50        281.34       208.22 o
  -9  16   4        235.72         56.96       166.34 o
  -8  16   4        451.16        511.38       150.66 o
  -7  16   4          5.17        -22.11       130.41 o
  -6  16   4        168.47        184.51       164.65 o
  -5  16   4         58.23         60.35       280.62 o
  -4  16   4       1271.34        992.74       343.99 o
  -3  16   4        188.94        304.76       292.69 o
  -2  16   4         50.50         69.40       274.59 o
  -1  16   4         48.00        -36.21       268.55 o
   0  16   4        977.25        416.41       307.78 o
   1  16   4        325.89        383.22       304.76 o
   2  16   4         24.62       -111.65       268.55 o
   3  16   4          0.94       -162.94       274.59 o
   4  16   4          1.08       -268.55       268.55 o
   5  16   4        370.33        319.85       307.78 o
   6  16   4        422.98        271.57       322.87 o
   7  16   4         24.02       -283.64       283.64 o
   8  16   4        322.30        319.85       322.87 o
   9  16   4        305.24        277.61       307.78 o
  10  16   4        528.25        641.20       233.63 o
  11  16   4         49.38         45.26       219.74 o
  12  16   4        186.63        119.37       225.97 o
  13  16   4         62.77        149.88       238.86 o
  14  16   4         50.11        -62.28       226.14 o
  15  16   4         27.67        470.80       254.97 o
  16  16   4        495.40        605.74       264.55 o
  17  16   4         55.40       -175.17       592.93 o
  18  16   4          0.14        -12.07       347.01 o
  19  16   4          7.25       -316.83       337.95 o
  20  16   4        722.90        491.85       383.22 o
  21  16   4         93.95        -33.19       371.15 o
 -17  17   4          4.83         50.68       171.51 o
 -16  17   4        624.05        370.02       201.54 o
 -15  17   4        134.04        244.58       176.04 o
 -14  17   4        530.05        635.96       239.14 o
 -13  17   4         45.70          5.07       159.14 o
 -12  17   4         53.52        212.94       159.38 o
 -11  17   4        464.59        610.29       216.03 o
 -10  17   4          0.34        -96.75       423.95 o
  -9  17   4        191.77        297.50       201.52 o
  -8  17   4        190.83        579.35       322.87 o
  -7  17   4         85.99       -199.15       307.78 o
  -6  17   4        362.39        102.59       307.78 o
  -5  17   4        353.28        630.65       322.87 o
  -4  17   4         19.31        558.23       328.90 o
  -3  17   4         60.62        325.89       301.75 o
  -2  17   4       1876.35       1665.64       389.25 o
  -1  17   4         96.59        117.68       298.73 o
   0  17   4         19.08       -265.54       265.54 o
   1  17   4         82.80       -277.61       277.61 o
   2  17   4       1613.81       1689.77       389.25 o
   3  17   4       1474.93       1134.56       359.08 o
   4  17   4         24.09       -238.38       295.71 o
   5  17   4         20.13        -93.54       319.85 o
   6  17   4          1.30        256.48       343.99 o
   7  17   4        593.62        977.66       386.23 o
   8  17   4        201.62        132.77       328.90 o
   9  17   4        126.64        150.87       340.97 o
  10  17   4        427.66        543.14       359.08 o
  11  17   4         21.59         27.16       343.99 o
  12  17   4        740.10        470.72       343.99 o
  13  17   4          0.01        434.51       353.04 o
  14  17   4        155.20       -292.69       325.89 o
  15  17   4        587.17        359.08       371.15 o
  16  17   4        591.75        597.46       380.20 o
 -10  18   4         18.53         51.30       325.89 o
  -9  18   4       1511.10       2082.04       437.53 o
  -8  18   4        567.53        337.95       359.08 o
  -7  18   4         33.75       -316.83       316.83 o
  -6  18   4        670.18        657.81       371.15 o
  -5  18   4        113.73        171.99       350.02 o
  -4  18   4        233.63         93.54       325.89 o
  -1  18   4         63.32       -295.71       295.71 o
   0  18   4         29.57        -27.16       307.78 o
   1  18   4       1140.10        681.94       365.11 o
   4  18   4        253.34       -319.85       319.85 o
   6  18   4         54.71        108.63       343.99 o
   7  18   4         35.65        497.88       362.09 o
   8  18   4         17.19       -253.47       331.92 o
   9  18   4        269.58        -24.14       337.95 o
 -44   1   5        369.93        404.12       303.73 o
 -43   1   5         37.54       -254.22       284.74 o
 -42   1   5          1.38        -24.73       261.79 o
 -41   1   5          3.52        377.52       223.09 o
 -40   1   5        525.04        541.32       175.49 o
 -39   1   5         10.82        -42.69       145.17 o
 -38   1   5         11.61        -30.61       150.91 o
 -37   1   5        572.05        579.24       150.97 o
 -36   1   5        186.91        365.92       143.21 o
 -35   1   5        126.68        -43.68       132.30 o
 -34   1   5        115.42        293.73       133.48 o
 -33   1   5        273.49        386.10       132.07 o
 -32   1   5        488.62        453.86       128.57 o
 -31   1   5       1029.57        768.12       131.61 o
 -30   1   5         37.52        -22.52       112.25 o
 -29   1   5       1496.54       1111.68       129.41 o
 -28   1   5       2414.26       2535.98       149.89 o
 -27   1   5        359.82        223.53       106.95 o
 -26   1   5       1136.72       1118.11       119.25 o
 -25   1   5       7355.42       7176.79       238.66 o
 -24   1   5        782.92        853.78       106.61 o
 -23   1   5       4186.72       4273.83       208.04 o
 -22   1   5         55.40         96.93        85.16 o
 -21   1   5         44.63        -46.80        79.56 o
 -20   1   5       2823.82       2918.79       125.50 o
 -19   1   5        533.62        505.31        82.12 o
 -18   1   5        510.47        511.37        80.93 o
 -17   1   5       2600.25       2603.79        99.86 o
 -16   1   5       2084.14       2209.99        92.41 o
 -15   1   5        250.82        249.12        60.90 o
 -14   1   5       2796.42       2491.06        86.04 o
 -13   1   5       1035.29       1380.66        70.14 o
 -12   1   5       7181.59       7670.55       152.24 o
 -11   1   5      17723.62      18157.77       217.28 o
 -10   1   5      18123.17      16385.70       212.86 o
  -9   1   5       1531.82       1814.02        72.77 o
  -8   1   5        133.69        164.86        50.89 o
  -7   1   5      20389.61      20545.41       243.37 o
  -6   1   5      10164.08      10142.92       145.88 o
  -5   1   5        388.55        404.80        58.27 o
  -4   1   5       2564.99       2474.93        78.89 o
  -3   1   5          8.00         15.92        48.41 o
  -2   1   5       2302.28       2259.24        86.28 o
  -1   1   5       1160.60       1704.85        63.14 o
   0   1   5      24143.84      24774.99       278.05 o
   1   1   5       4107.25       4350.36        86.98 o
   2   1   5       2102.21       2683.08        76.41 o
   3   1   5       2364.73       2525.66        70.49 o
   4   1   5      32867.70      32634.97       335.33 o
   5   1   5        171.62        327.41        48.71 o
   6   1   5       3293.82       3220.02        81.44 o
   7   1   5       8806.01      10013.42       142.37 o
   8   1   5      42846.43      40261.95       412.00 o
   9   1   5       9137.91       8706.49       136.13 o
  10   1   5        458.84        604.08        59.98 o
  11   1   5      35897.34      33871.42       363.03 o
  13   1   5      15199.02      14835.75       210.06 o
  14   1   5        999.54        790.43        74.47 o
  15   1   5        989.28        971.17        80.63 o
  16   1   5       2527.87       2526.79       106.03 o
  17   1   5        298.85        474.82        83.37 o
  18   1   5        624.62        664.87        80.37 o
  19   1   5         14.18         30.35        87.06 o
  20   1   5       1584.25       1454.91       100.14 o
  21   1   5        121.48        242.40        82.89 o
  22   1   5       1602.02       1715.52       111.36 o
  23   1   5       1224.11       1414.75       111.47 o
  24   1   5        836.07        875.61       105.35 o
  25   1   5       4435.81       4445.94       209.61 o
  26   1   5       2380.09       2480.77       139.42 o
  27   1   5          7.62         24.92        98.16 o
  28   1   5          5.37        131.69       104.79 o
  29   1   5       1895.58       2039.93       143.90 o
  30   1   5         27.54        149.97       114.82 o
  31   1   5       1297.68       1516.77       141.57 o
  32   1   5        499.15        335.43       139.74 o
  33   1   5         72.28         98.39       126.74 o
  34   1   5       1125.25        959.36       190.42 o
  35   1   5         15.18        -61.31       170.26 o
  36   1   5        189.40        332.96       213.53 o
  37   1   5        947.45        724.51       196.91 o
  38   1   5          5.34       -170.79       700.05 o
  39   1   5         41.00       -195.26       270.95 o
  40   1   5         27.51       -108.08       229.69 o
  41   1   5         56.90       -284.55       284.55 o
  42   1   5        251.14        640.70       319.86 o
  43   1   5         63.35        138.80       434.51 o
 -43   2   5         75.52        -98.99       262.21 o
 -42   2   5        518.43        588.40       410.37 o
 -41   2   5          9.91        -25.48       223.73 o
 -40   2   5          0.25        -36.37       179.49 o
 -39   2   5        484.76        496.31       176.00 o
 -38   2   5       1177.69       1671.76       249.97 o
 -37   2   5         35.76        263.63       143.39 o
 -36   2   5         87.30        -87.72       152.47 o
 -35   2   5        581.93        760.84       145.96 o
 -34   2   5         48.38        145.36       129.65 o
 -33   2   5       1408.15       1637.42       152.65 o
 -32   2   5         80.98        196.57       122.84 o
 -31   2   5         74.49        -59.66       114.21 o
 -30   2   5        286.17        483.61       122.81 o
 -29   2   5       2723.23       2384.44       154.00 o
 -28   2   5        126.04         34.91       107.14 o
 -27   2   5       2593.81       2533.00       147.99 o
 -26   2   5        192.78        274.14       103.94 o
 -25   2   5         45.88        160.27        96.55 o
 -24   2   5       6927.20       6709.24       188.67 o
 -23   2   5        173.90        137.30        92.21 o
 -22   2   5         59.51        169.34        86.37 o
 -21   2   5       2081.98       2024.30       115.72 o
 -20   2   5       1728.13       1811.48       107.68 o
 -19   2   5       4631.54       4466.88       141.84 o
 -18   2   5          3.89          6.21        63.32 o
 -17   2   5       6777.79       6490.78       146.58 o
 -16   2   5       3543.70       3502.37       107.79 o
 -15   2   5       7941.79       8049.03       147.70 o
 -14   2   5       3974.93       4124.00       109.16 o
 -13   2   5       6960.84       7561.17       151.42 o
 -12   2   5      28941.20      28859.98       334.45 o
 -11   2   5       5501.88       6141.30       122.02 o
 -10   2   5       4488.70       4597.93       106.21 o
  -9   2   5       2440.51       2544.59        82.27 o
  -8   2   5      10113.01       9076.64       140.52 o
  -7   2   5      14326.17      13869.14       181.84 o
  -6   2   5       4275.42       4386.20       136.97 o
  -5   2   5       7294.42       7016.12       117.28 o
  -4   2   5        347.18        486.05        49.28 o
  -3   2   5      10626.25      10388.06       152.71 o
  -2   2   5       3808.22       4128.36        77.06 o
  -1   2   5      61006.33      62803.04       601.12 o
   0   2   5       1745.36       1580.27        57.55 o
   1   2   5        498.65        710.46        51.38 o
   2   2   5      17858.32      17288.31       197.19 o
   3   2   5      16288.25      16434.04       189.46 o
   4   2   5       6631.89       6385.43       113.76 o
   5   2   5       1481.13       1881.32        77.36 o
   6   2   5      12922.05      11814.03       170.47 o
   7   2   5         65.47        -23.64        40.04 o
   8   2   5       9095.95       9179.40       133.59 o
   9   2   5       7703.01       7939.72       133.20 o
  10   2   5        790.52       1251.27        64.34 o
  11   2   5       3246.37       3246.58       105.40 o
  12   2   5        958.27        801.24        64.70 o
  13   2   5        430.75        382.14        61.02 o
  14   2   5       4450.61       4561.07       135.17 o
  15   2   5       1017.41       1153.42        81.52 o
  16   2   5         10.04        174.29        72.16 o
  17   2   5        470.82        508.85        75.65 o
  18   2   5      10863.58      10683.21       200.02 o
  19   2   5        718.45        968.20        86.94 o
  20   2   5       2549.72       2664.37       117.69 o
  21   2   5        342.22        405.07       100.98 o
  22   2   5         60.35        109.79        82.61 o
  23   2   5       4044.26       3377.59       139.45 o
  24   2   5        799.50        797.00       101.72 o
  25   2   5        369.76        280.47        95.85 o
  26   2   5         36.30        -70.98        93.17 o
  27   2   5        740.19        874.76       114.61 o
  28   2   5        497.66        272.04       107.48 o
  29   2   5        194.19        266.95       112.16 o
  30   2   5        212.64        295.18       115.74 o
  31   2   5        403.72        514.47       145.28 o
  32   2   5        411.76        454.47       146.48 o
  33   2   5        240.41        314.08       147.64 o
  34   2   5          0.69        -64.75       145.38 o
  35   2   5       1017.21        998.33       173.80 o
  36   2   5        836.49       1053.32       205.87 o
  37   2   5        404.68        557.13       194.47 o
  38   2   5         14.55       -223.18       223.18 o
  39   2   5         93.93        120.11       240.84 o
  40   2   5        357.95        466.23       245.33 o
  41   2   5         41.28        355.55       252.16 o
  42   2   5         17.76         50.04       354.55 o
 -43   3   5          4.05         60.35       404.34 o
 -42   3   5          4.31        481.51       247.22 o
 -41   3   5          4.10        165.62       410.37 o
 -40   3   5        130.51        198.86       198.76 o
 -39   3   5          4.70        -29.33       197.73 o
 -38   3   5         80.36        -84.87       187.28 o
 -37   3   5         70.25        131.78       171.74 o
 -36   3   5        214.04        432.51       158.37 o
 -35   3   5        237.28        477.99       191.17 o
 -34   3   5        275.52        326.66       155.75 o
 -33   3   5         11.25          0.90       122.55 o
 -32   3   5        315.08        444.04       128.50 o
 -31   3   5         24.02        -24.28       114.14 o
 -30   3   5         35.46        129.30       115.31 o
 -29   3   5       1407.64       1206.17       133.49 o
 -28   3   5        133.12        280.62       112.25 o
 -27   3   5         33.91        116.74       103.52 o
 -26   3   5         14.48        111.53        99.79 o
 -25   3   5       3398.32       3612.16       155.14 o
 -24   3   5          8.78        120.97        89.93 o
 -23   3   5       4221.79       3705.62       147.81 o
 -22   3   5         59.10        357.37        89.82 o
 -21   3   5       1890.48       2104.83       116.73 o
 -20   3   5       1411.27       1349.37        89.87 o
 -19   3   5         80.56        107.42        66.84 o
 -18   3   5        232.53        316.86        73.27 o
 -17   3   5         10.19         14.12        65.62 o
 -16   3   5        349.78        341.73        75.46 o
 -15   3   5       6547.50       6286.15       143.62 o
 -14   3   5        462.95        530.12        67.21 o
 -13   3   5       2271.56       2658.57        97.85 o
 -12   3   5        846.73        882.50        69.54 o
 -11   3   5       9478.58       8722.19       145.08 o
 -10   3   5       1272.07       1069.13        65.55 o
  -9   3   5       7416.92       6761.61       136.82 o
  -8   3   5       2653.08       2605.52        78.99 o
  -7   3   5       1395.49       1399.64        63.01 o
  -6   3   5       8435.06       8120.48       125.85 o
  -5   3   5       3766.49       3532.90       103.01 o
  -4   3   5       3969.08       3870.66        89.61 o
  -3   3   5       7867.69       8172.00       125.23 o
  -2   3   5        412.83        283.71        51.91 o
  -1   3   5         46.20        169.54        39.79 o
   0   3   5       1326.06       1218.50        48.29 o
   1   3   5        874.27        745.90        42.77 o
   2   3   5        267.95        462.33        38.90 o
   3   3   5       2355.57       2144.00        99.52 o
   4   3   5         48.33         41.19        38.92 o
   5   3   5       8252.40       7944.47       118.54 o
   6   3   5       9869.70      10243.40       140.17 o
   7   3   5        585.97       1023.79        56.16 o
   8   3   5      23225.44      23784.60       289.68 o
   9   3   5       4475.80       4175.05       113.95 o
  10   3   5      11079.44      11373.65       187.98 o
  11   3   5       1983.23       2663.47        99.48 o
  12   3   5       4258.42       4514.02       126.01 o
  13   3   5       6533.45       6373.04       152.92 o
  14   3   5       5668.22       6047.87       157.44 o
  15   3   5        946.90        879.42        77.25 o
  16   3   5        288.16        274.25        66.51 o
  17   3   5         11.04        280.00        70.31 o
  18   3   5       2934.52       3099.02       115.70 o
  19   3   5         37.74         48.37        64.97 o
  20   3   5        473.79        351.64       131.14 o
  21   3   5       1716.23       1731.15       115.38 o
  22   3   5        187.73        390.55        86.09 o
  23   3   5        174.13        412.96        90.42 o
  24   3   5         52.43        263.92        90.96 o
  25   3   5        719.40        837.22       114.48 o
  26   3   5        776.70        647.06       104.28 o
  27   3   5          0.19         64.65       116.93 o
  28   3   5         10.09        206.18       123.11 o
  29   3   5         59.23         28.71       122.64 o
  30   3   5         77.97        169.59       131.60 o
  31   3   5        149.81        249.20       139.25 o
  32   3   5          1.41        233.35       142.98 o
  33   3   5         88.27         61.94       142.61 o
  34   3   5          0.43        -12.31       171.35 o
  35   3   5         58.64        198.01       179.68 o
  36   3   5         65.81         40.99       184.02 o
  37   3   5          5.86         -3.78       188.74 o
  38   3   5          1.13        105.22       194.83 o
  39   3   5         69.52         89.27       224.69 o
  40   3   5        481.51        441.31       257.28 o
  41   3   5         10.39        106.30       505.42 o
  42   3   5         47.61       -231.07       291.73 o
 -42   4   5         93.48       -131.82       280.57 o
 -41   4   5        187.19        188.43       235.01 o
 -40   4   5        226.16        132.19       234.26 o
 -39   4   5        536.68        634.55       234.10 o
 -38   4   5         13.16         94.87       188.02 o
 -37   4   5        458.12        843.98       206.65 o
 -36   4   5        868.05        956.06       175.44 o
 -35   4   5         58.09        105.88       150.62 o
 -34   4   5         56.41         42.86       145.98 o
 -33   4   5        417.74        491.51       152.38 o
 -32   4   5        644.87        465.75       174.08 o
 -31   4   5        118.51        235.76       155.41 o
 -30   4   5        262.48        520.58       125.49 o
 -29   4   5          4.01         11.41       108.19 o
 -28   4   5          3.73        110.86       105.69 o
 -27   4   5       6066.67       5835.09       219.17 o
 -26   4   5       1021.17       1194.14       135.22 o
 -25   4   5        344.67        233.31       111.29 o
 -24   4   5        268.30        409.09       110.92 o
 -23   4   5       3677.87       3525.99       162.88 o
 -22   4   5       4575.09       4859.29       157.23 o
 -21   4   5         98.46        125.36        78.26 o
 -20   4   5       1360.50       1389.91        98.17 o
 -19   4   5       1390.11       1497.01        97.32 o
 -18   4   5      18020.72      17331.03       266.34 o
 -17   4   5         46.58         20.42        65.97 o
 -16   4   5         57.67         53.25        62.65 o
 -15   4   5       4934.66       4649.91       126.37 o
 -14   4   5       7120.11       6843.85       146.68 o
 -13   4   5       8544.74       7936.75       195.44 o
 -12   4   5          0.44         79.75        55.01 o
 -11   4   5       2590.51       2265.02        85.40 o
 -10   4   5       1577.60       1493.58        72.36 o
  -9   4   5      15785.34      14860.39       182.65 o
  -8   4   5        615.00        521.30        56.36 o
  -7   4   5         30.16         15.16        57.58 o
  -6   4   5      16213.18      15098.52       213.97 o
  -5   4   5       1765.65       1799.34        88.75 o
  -4   4   5      31068.83      29200.21       321.82 o
  -3   4   5        392.73        613.80        43.96 o
  -2   4   5      27775.04      26674.21       276.55 o
  -1   4   5       8689.31       8638.16       165.61 o
   0   4   5       4343.54       3737.28       106.61 o
   1   4   5       5481.45       5314.64       122.32 o
   2   4   5      19900.66      20268.88       270.68 o
   3   4   5      19248.23      18354.99       252.60 o
   4   4   5       2524.82       3105.33       119.99 o
   5   4   5         78.46        111.22        29.77 o
   6   4   5         76.14        253.73        40.54 o
   7   4   5       9016.31       8098.89       172.07 o
   8   4   5      20785.24      20156.67       244.27 o
   9   4   5       1744.91       3099.09       201.31 o
  10   4   5       1439.04       2098.36        87.88 o
  11   4   5       3481.04       3507.92       110.83 o
  12   4   5      18258.35      17323.74       254.38 o
  13   4   5        366.78        925.60        77.68 o
  14   4   5       2376.89       2605.40       114.43 o
  15   4   5       3970.74       4402.29       146.74 o
  16   4   5       8336.34       7872.57       190.51 o
  17   4   5       3811.30       3402.97       139.84 o
  18   4   5       4384.03       4298.86       138.89 o
  19   4   5       6772.08       6088.82       192.50 o
  20   4   5         13.87        482.84        69.88 o
  21   4   5       4857.87       4821.91       142.02 o
  22   4   5         14.59         38.02        74.62 o
  23   4   5       2192.14       1887.11       134.66 o
  24   4   5       1174.32       1311.47       127.71 o
  25   4   5        561.55        848.83       123.35 o
  26   4   5        786.32        994.94       129.76 o
  27   4   5         22.19         64.61       114.85 o
  28   4   5        125.85        187.25       124.28 o
  29   4   5       1189.08       1336.95       203.40 o
  30   4   5         75.93        144.77       130.30 o
  31   4   5        112.84        236.29       167.75 o
  32   4   5         87.42        225.14       168.91 o
  33   4   5        285.42         26.00       174.10 o
  34   4   5         10.52        -42.56       169.94 o
  35   4   5        383.88        451.24       233.88 o
  36   4   5       1008.33       1217.83       211.02 o
  37   4   5        415.76        796.73       243.06 o
  38   4   5        293.59        361.27       287.53 o
  39   4   5        837.17        524.12       294.35 o
  40   4   5        146.91        -11.95       310.80 o
  41   4   5         13.84        159.50       297.64 o
  42   4   5        368.36        353.04       416.41 o
 -42   5   5        170.10       1080.25       491.85 o
 -41   5   5         59.78        -24.14       292.31 o
 -40   5   5         34.03        -30.79       609.53 o
 -39   5   5         14.82       -181.26       224.45 o
 -38   5   5        255.82        -54.25       186.20 o
 -37   5   5        213.50        254.85       191.86 o
 -36   5   5         70.50        -47.88       175.07 o
 -35   5   5         85.39         57.07       171.35 o
 -34   5   5        342.36        388.73       178.78 o
 -33   5   5        241.62        434.31       146.64 o
 -32   5   5         96.88        162.05       137.49 o
 -31   5   5         42.21        159.74       139.73 o
 -30   5   5        386.36        515.43       134.66 o
 -29   5   5       3816.05       3874.95       198.31 o
 -28   5   5        849.91       1112.30       206.28 o
 -27   5   5          4.34        127.41       114.91 o
 -26   5   5          1.40         59.04       111.57 o
 -25   5   5       3205.84       3305.64       169.93 o
 -24   5   5         42.59        290.42       118.96 o
 -23   5   5        204.33        134.48        91.06 o
 -22   5   5         83.85         98.16        87.94 o
 -21   5   5       3601.98       4123.62       155.45 o
 -20   5   5      14725.31      14290.85       244.03 o
 -19   5   5        188.93        298.31        76.54 o
 -18   5   5         90.04         62.67        68.23 o
 -17   5   5        829.63        964.38        81.59 o
 -16   5   5      11079.67      10942.39       192.25 o
 -15   5   5       2934.89       3248.25       112.23 o
 -14   5   5          8.31         74.30        57.72 o
 -13   5   5       1876.40       1782.00        82.41 o
 -12   5   5        454.37        445.42        59.12 o
 -11   5   5      14738.35      14592.37       194.21 o
 -10   5   5         63.57         91.77        37.73 o
  -9   5   5       5645.23       5373.88       183.10 o
  -8   5   5       4668.61       4786.24       126.25 o
  -7   5   5      10448.01      10207.96       168.30 o
  -6   5   5        537.90        359.20        56.15 o
  -5   5   5         62.29         71.80        43.46 o
  -4   5   5      11916.03      10288.13       144.06 o
  -3   5   5       8024.62       8971.03       123.30 o
  -2   5   5        940.11        783.47        65.26 o
  -1   5   5       1215.15       1483.64        74.00 o
   0   5   5       8923.94       8315.70       150.19 o
   1   5   5       4952.72       4792.94       120.10 o
   2   5   5       4553.88       4626.24       115.75 o
   3   5   5       1574.97       1624.19        77.52 o
   4   5   5       1169.02       1147.14        70.50 o
   5   5   5       4583.37       4303.49       129.91 o
   6   5   5         60.30        263.48        61.04 o
   7   5   5        200.80        109.55        73.37 o
   8   5   5        530.36        695.03        45.29 o
   9   5   5       4599.19       4813.69        99.91 o
  10   5   5      16500.31      14999.57       200.55 o
  11   5   5       3026.90       3379.75       131.92 o
  12   5   5        780.29       1137.72        79.22 o
  13   5   5          1.06        443.18        71.75 o
  14   5   5       9334.41       8689.84       193.11 o
  15   5   5       2136.51       2044.41       112.29 o
  16   5   5        281.09        276.77        85.49 o
  17   5   5       3336.67       3275.54       140.33 o
  18   5   5        156.11        689.30        84.47 o
  19   5   5       5044.51       4457.83       144.48 o
  20   5   5         53.68          3.25        78.48 o
  21   5   5       1349.55       1159.77       145.85 o
  22   5   5        754.69       1024.77       114.47 o
  23   5   5       1347.08       1623.14       131.17 o
  24   5   5         12.40        -28.43       101.86 o
  25   5   5          7.61        148.18       107.54 o
  26   5   5        519.43        713.37       145.87 o
  27   5   5         13.87         45.61       115.58 o
  28   5   5        654.19        746.58       164.17 o
  29   5   5        576.58        449.35       166.42 o
  30   5   5        305.50        329.11       166.83 o
  31   5   5        555.23        375.92       176.58 o
  32   5   5         41.35          0.70       165.68 o
  33   5   5        258.49        249.32       181.78 o
  34   5   5          2.90        115.49       182.08 o
  35   5   5        370.95        453.37       194.28 o
  36   5   5         38.34        110.00       252.65 o
  37   5   5         51.66         62.73       235.26 o
  38   5   5        284.16        104.05       211.67 o
  39   5   5         25.73        326.45       241.55 o
  40   5   5        387.48        262.22       305.09 o
  41   5   5         83.49        300.23       299.73 o
 -41   6   5        353.27        723.67       319.71 o
 -40   6   5        232.16       1170.77       485.81 o
 -39   6   5        143.92         63.10       286.88 o
 -38   6   5        195.35        361.74       301.91 o
 -37   6   5        462.42        233.48       240.36 o
 -36   6   5         70.86        -80.03       218.37 o
 -35   6   5         31.42        282.13       226.50 o
 -34   6   5         59.30        -48.65       290.98 o
 -33   6   5        154.58        104.64       163.00 o
 -32   6   5        195.19        400.30       167.51 o
 -31   6   5         22.41        285.22       156.88 o
 -30   6   5        225.73        133.08       124.53 o
 -29   6   5         66.32        160.64       169.05 o
 -28   6   5       1257.78       1345.27       141.94 o
 -27   6   5        769.42       1045.83       133.26 o
 -26   6   5          2.95         20.75       108.89 o
 -25   6   5        264.03        523.56       113.72 o
 -24   6   5        800.03        942.78       118.79 o
 -23   6   5         57.12        311.20       104.86 o
 -22   6   5        158.07        197.21        95.91 o
 -21   6   5        698.56        696.42        86.31 o
 -20   6   5        450.67        499.76        79.88 o
 -19   6   5        198.81         79.95        82.32 o
 -18   6   5        138.84         95.68        66.47 o
 -17   6   5       1833.83       1743.71       110.15 o
 -16   6   5        533.02        466.41        95.10 o
 -15   6   5        286.24        391.60        62.74 o
 -14   6   5        302.17        333.92        54.91 o
 -13   6   5       5990.27       6005.21       116.28 o
 -12   6   5        388.96        404.05        62.27 o
 -11   6   5       1175.68       1260.11        73.73 o
 -10   6   5        812.20        876.67        83.42 o
  -9   6   5        873.01       1059.38        76.68 o
  -8   6   5         27.05        103.66        59.64 o
  -7   6   5       6817.42       6666.77       144.36 o
  -6   6   5          6.03        -16.17        43.98 o
  -5   6   5       1120.21       1237.00        58.24 o
  -4   6   5       1663.32       1570.35        71.70 o
  -3   6   5       4972.61       4591.28        88.41 o
  -2   6   5       2393.18       2114.46        83.35 o
  -1   6   5       2881.94       3060.99       128.17 o
   0   6   5        450.06        336.62        58.78 o
   1   6   5       2254.21       2079.43        84.35 o
   2   6   5       3795.41       3525.85       104.04 o
   3   6   5       2568.72       2472.79        97.35 o
   4   6   5         15.13         96.77        57.26 o
   5   6   5       1107.36       1063.49        75.26 o
   6   6   5        919.68        845.76        72.27 o
   7   6   5       1365.14       1574.08       107.43 o
   8   6   5        183.56        320.76        79.45 o
   9   6   5       8356.39       7893.82       122.47 o
  10   6   5          3.71        221.60        46.90 o
  11   6   5       2308.13       2321.26        75.59 o
  12   6   5       1155.90       1159.30        67.79 o
  13   6   5       3855.59       3720.84       118.78 o
  14   6   5       3633.30       3588.67       207.99 o
  15   6   5       2228.76       2876.37       127.79 o
  16   6   5        566.96        598.42        97.97 o
  17   6   5       1655.83       1522.76       114.25 o
  18   6   5       3295.10       3061.58       118.30 o
  19   6   5         61.98        216.60        76.71 o
  20   6   5        360.54        426.05        84.83 o
  21   6   5        354.53        403.19        85.93 o
  22   6   5         82.72        103.20        92.07 o
  23   6   5       1656.10       1468.36       123.84 o
  24   6   5         73.72        110.94       100.58 o
  25   6   5        270.61         56.96       135.57 o
  26   6   5         82.78        -11.18       141.48 o
  27   6   5         96.08        183.27       149.93 o
  28   6   5        818.54        649.22       166.36 o
  29   6   5         29.94        160.49       163.49 o
  30   6   5         73.26         23.91       172.10 o
  31   6   5         13.30         77.71       169.71 o
  32   6   5        481.11        434.38       186.54 o
  33   6   5         80.44        206.83       183.41 o
  34   6   5         80.78        553.30       193.89 o
  35   6   5          0.16        289.55       231.30 o
  36   6   5        130.41        -32.91       271.75 o
  37   6   5         37.70       -265.16       265.16 o
  38   6   5         11.98        -20.44       226.85 o
  39   6   5         50.03       -172.43       222.32 o
  40   6   5          4.77        397.24       295.11 o
 -40   7   5         51.28          3.02       437.53 o
 -39   7   5         44.46       -278.31       278.31 o
 -38   7   5        139.33        335.44       295.45 o
 -37   7   5        267.75        672.89       440.55 o
 -36   7   5        384.23        635.91       469.21 o
 -35   7   5        962.57        762.65       245.83 o
 -34   7   5        554.10        445.63       410.37 o
 -33   7   5         96.59       -100.35       208.34 o
 -32   7   5        654.05        123.50       258.22 o
 -31   7   5       2158.97       2460.13       266.25 o
 -30   7   5         54.78         58.65       186.71 o
 -29   7   5         77.12          3.82       201.47 o
 -28   7   5        844.88        918.03       204.22 o
 -27   7   5         18.35         99.76       173.81 o
 -26   7   5       3248.35       3419.76       201.34 o
 -25   7   5        657.72        509.32       111.63 o
 -24   7   5        318.99        597.50       109.69 o
 -23   7   5       2224.98       2276.59       138.72 o
 -22   7   5       1941.98       2049.28       143.89 o
 -21   7   5         58.03         56.90       101.73 o
 -20   7   5        510.36        564.92        95.24 o
 -19   7   5        266.61        275.54        79.03 o
 -18   7   5          2.41         65.52        61.13 o
 -17   7   5       2514.66       2590.91        91.05 o
 -16   7   5       2825.19       2587.04        94.61 o
 -15   7   5        866.43        843.44        62.73 o
 -14   7   5       4559.64       4708.50       123.71 o
 -13   7   5       4434.36       4394.71       117.31 o
 -12   7   5        570.33        545.41        63.98 o
 -11   7   5        164.38        176.73        56.44 o
 -10   7   5       5578.39       5646.77       141.27 o
  -9   7   5       1360.36       1435.57        83.53 o
  -8   7   5       3905.31       3828.72       116.08 o
  -7   7   5        221.97        307.53        61.05 o
  -6   7   5       3473.93       3414.42        93.54 o
  -5   7   5       3871.48       3623.78        91.71 o
  -4   7   5        477.30        521.24        45.27 o
  -3   7   5          8.30        -53.03        53.03 o
  -2   7   5       1943.69       2103.12        85.23 o
  -1   7   5       5490.75       5126.95       134.86 o
   0   7   5       4832.88       4631.52       137.27 o
   1   7   5       6033.40       6353.25       145.47 o
   2   7   5       9350.66       9020.41       176.06 o
   3   7   5          5.49        100.95        86.14 o
   4   7   5       9366.66       9335.14       181.39 o
   5   7   5        291.91        327.14        63.22 o
   6   7   5         39.04         45.82        58.38 o
   7   7   5       6160.13       5915.00       144.00 o
   8   7   5       1960.59       2007.93       144.71 o
   9   7   5        317.66        261.25        43.81 o
  10   7   5       1921.66       1897.27        86.72 o
  11   7   5       3531.94       3436.38       183.11 o
  12   7   5        336.71        534.40        51.28 o
  13   7   5        297.42        596.29        97.43 o
  14   7   5        771.22        824.82        69.95 o
  15   7   5        317.74        217.79        64.77 o
  16   7   5       5983.33       5868.49       122.91 o
  17   7   5       1768.10       1916.42       130.92 o
  18   7   5       3894.36       4065.77       129.98 o
  19   7   5        251.09        244.54        71.81 o
  20   7   5       4528.79       4106.57       167.33 o
  21   7   5        352.76        508.00       101.19 o
  22   7   5       1657.90       1646.20       161.18 o
  23   7   5        862.23        731.17       145.23 o
  24   7   5          9.06          2.42       136.57 o
  25   7   5        727.63        828.72       157.42 o
  26   7   5        139.96        -79.92       165.50 o
  27   7   5         28.10         13.47       146.93 o
  28   7   5        536.67        323.17       160.42 o
  29   7   5       1306.45       1336.92       218.25 o
  30   7   5        206.22        248.34       171.63 o
  31   7   5        574.74        769.88       185.44 o
  32   7   5        200.58         65.39       176.22 o
  33   7   5         41.02        345.32       186.47 o
  34   7   5        712.60        717.51       339.72 o
  35   7   5         23.61        368.83       222.33 o
  36   7   5        226.00        217.87       217.75 o
  37   7   5          4.59        391.83       354.08 o
  38   7   5         34.94       -121.28       222.19 o
  39   7   5        147.02        554.29       303.24 o
 -39   8   5         43.75       -440.55       440.55 o
 -38   8   5        345.45        250.45       431.50 o
 -37   8   5          1.88       -247.43       383.22 o
 -36   8   5        343.05        246.02       460.16 o
 -35   8   5        147.74        -75.46       224.75 o
 -34   8   5         51.44        227.25       225.67 o
 -33   8   5         61.45         13.77       211.16 o
 -32   8   5         66.67        102.04       207.56 o
 -31   8   5          3.99         35.97       201.61 o
 -30   8   5        215.55        669.39       216.14 o
 -29   8   5         17.27       -104.51       186.36 o
 -28   8   5        103.06         65.38       238.50 o
 -27   8   5        560.37        356.36       297.36 o
 -26   8   5        391.50        291.27       179.50 o
 -25   8   5        147.66         95.01       168.64 o
 -24   8   5        830.36        923.68       187.58 o
 -23   8   5        908.70        815.66       178.83 o
 -22   8   5         62.67       -134.71       147.08 o
 -21   8   5       1425.37       1604.28       152.88 o
 -20   8   5        297.15        113.01        84.15 o
 -19   8   5        406.07        276.01        81.89 o
 -18   8   5        653.93        648.80        88.72 o
 -17   8   5        165.32        206.19        75.54 o
 -16   8   5         81.10        194.23        81.87 o
 -15   8   5         28.21        -58.48        58.48 o
 -14   8   5        506.62        447.34        61.95 o
 -13   8   5       4502.31       4292.73       120.67 o
 -12   8   5        678.46        711.01        62.91 o
 -11   8   5        143.62        181.02        54.47 o
 -10   8   5       2815.65       2793.30       102.01 o
  -9   8   5       1303.72       1419.58       112.39 o
  -8   8   5         17.35          8.11        54.01 o
  -7   8   5       1028.31        972.67        82.78 o
  -6   8   5       1270.12       1353.75        76.11 o
  -5   8   5         56.13         39.34        59.13 o
  -4   8   5        631.75        747.42        76.85 o
  -3   8   5       2927.78       3189.55       109.29 o
  -2   8   5        216.40        343.64        67.13 o
  -1   8   5        463.98        471.73        69.69 o
   0   8   5       1045.78       1116.80        80.53 o
   1   8   5       2899.36       3121.37       101.88 o
   2   8   5       2938.61       2990.74       108.77 o
   3   8   5       2274.23       2724.01       162.11 o
   4   8   5         50.67         37.17        60.97 o
   5   8   5        349.27        362.96        67.25 o
   6   8   5       2336.48       2382.29        99.19 o
   7   8   5         14.49         86.41        59.47 o
   8   8   5       2959.89       2774.95       101.52 o
   9   8   5       1314.36       1418.11        85.52 o
  10   8   5        361.01        313.20        44.85 o
  11   8   5       1471.20       1381.17        63.48 o
  12   8   5        285.10        277.72        58.14 o
  13   8   5        769.96        728.04        69.47 o
  14   8   5          6.23         13.02       130.39 o
  15   8   5        190.39         13.04        97.37 o
  16   8   5       2484.45       2275.75       122.37 o
  17   8   5        250.77        215.19        87.99 o
  18   8   5       1192.15       1260.86       145.90 o
  19   8   5        114.54        267.25       120.36 o
  20   8   5       1655.16       1307.39       147.17 o
  21   8   5        363.80        295.07       138.31 o
  22   8   5       1208.97       1033.94       154.19 o
  23   8   5       2590.51       2448.49       197.68 o
  24   8   5        597.63        372.76       188.15 o
  25   8   5          0.39         29.93       141.21 o
  26   8   5         52.66        130.98       149.66 o
  27   8   5        579.16        902.91       286.34 o
  28   8   5         19.34        140.93       158.63 o
  29   8   5         41.65        -82.15       161.58 o
  30   8   5        197.43        420.15       177.75 o
  31   8   5          5.79       -162.59       162.59 o
  32   8   5        187.84       -104.74       175.77 o
  33   8   5         33.76        264.99       184.67 o
  34   8   5          1.31        -55.44       183.38 o
  35   8   5         13.96         14.03       211.63 o
  36   8   5         74.44       -134.27       218.62 o
  37   8   5         54.72          2.58       227.29 o
  38   8   5          2.47        236.09       291.17 o
 -38   9   5          0.47       -150.68       309.78 o
 -37   9   5          5.77        400.18       308.18 o
 -36   9   5         61.90        621.60       440.55 o
 -35   9   5          5.81        434.54       286.92 o
 -34   9   5          5.61        -79.43       257.94 o
 -33   9   5        148.57         52.79       219.40 o
 -32   9   5         16.49        -35.02       204.90 o
 -31   9   5        468.50        105.21       211.86 o
 -30   9   5          0.30         81.87       195.32 o
 -29   9   5        547.50        607.75       221.61 o
 -28   9   5         21.71        -76.21       186.18 o
 -27   9   5        184.64         17.51       186.00 o
 -26   9   5         18.90         48.26       176.74 o
 -25   9   5         11.21       -117.57       169.89 o
 -24   9   5        186.71        104.61       167.22 o
 -23   9   5        640.88        516.96       177.71 o
 -22   9   5         57.53        -20.08       157.29 o
 -21   9   5        148.47        169.99       157.03 o
 -20   9   5        717.27        566.42       164.26 o
 -19   9   5       1023.33       1157.59       176.17 o
 -18   9   5       2835.46       2740.63       206.57 o
 -17   9   5         96.16        -32.08       132.68 o
 -16   9   5       1731.41       1396.68       207.77 o
 -15   9   5         23.40        -72.11       122.46 o
 -14   9   5         19.20         16.22        98.43 o
 -13   9   5        912.26        897.19        84.39 o
 -12   9   5        805.56        767.93        77.87 o
 -11   9   5         34.53         79.25        97.12 o
 -10   9   5       3240.71       3136.52       143.29 o
  -9   9   5        725.04        635.13        85.70 o
  -8   9   5          8.28         12.38        69.74 o
  -7   9   5        937.68        897.70        86.12 o
  -6   9   5         27.81         34.65        87.54 o
  -5   9   5        167.60        202.45        57.89 o
  -4   9   5        985.81       1002.21        75.78 o
  -3   9   5        846.29        864.39        59.17 o
  -2   9   5        405.08        389.46        75.59 o
  -1   9   5        258.03        156.97        73.38 o
   0   9   5        379.32        418.15        64.36 o
   1   9   5        183.53        147.50        65.49 o
   2   9   5        278.89        349.93        64.09 o
   3   9   5         17.33         65.98        59.21 o
   4   9   5        382.88        346.96        65.83 o
   5   9   5        108.89         88.83        73.99 o
   6   9   5       1846.61       1751.02       106.47 o
   7   9   5        857.93        930.73       103.01 o
   8   9   5        356.62        302.32        67.29 o
   9   9   5       1681.10       1721.84       105.55 o
  10   9   5        160.88        148.26        63.55 o
  11   9   5        739.95        856.47        62.30 o
  12   9   5          3.89        -16.00        95.21 o
  13   9   5       6706.94       6105.52       303.48 o
  14   9   5        127.84        141.47        97.42 o
  15   9   5       2568.58       2434.58       146.44 o
  16   9   5        148.53        227.43       164.20 o
  17   9   5        490.73        723.33       123.10 o
  18   9   5       1325.19       1276.64       140.41 o
  19   9   5       1350.27        954.80       137.82 o
  20   9   5        396.35         80.64       135.21 o
  21   9   5          1.73         75.15       147.65 o
  22   9   5         76.04        174.93       132.70 o
  23   9   5         43.24          0.84       134.74 o
  24   9   5        159.01        161.69       146.52 o
  25   9   5        119.21          6.49       148.52 o
  26   9   5        361.80        207.30       153.98 o
  27   9   5        155.94         81.83       156.19 o
  28   9   5         30.15         84.63       171.60 o
  29   9   5        400.11        236.39       176.39 o
  30   9   5        102.16        370.91       177.17 o
  31   9   5        174.77        653.41       188.14 o
  32   9   5        115.13        -41.29       197.96 o
  33   9   5         92.96        409.97       212.60 o
  34   9   5         65.31        -18.36       315.32 o
  35   9   5         49.93        464.17       508.44 o
  36   9   5         75.43        252.17       290.26 o
  37   9   5         99.15        208.20       422.44 o
 -37  10   5         60.12       -199.15       380.20 o
 -36  10   5        224.15        206.88       294.72 o
 -35  10   5        391.38       -160.60       271.53 o
 -34  10   5          0.74       -161.58       278.90 o
 -33  10   5        209.50       -228.94       469.21 o
 -32  10   5        275.08        804.15       277.38 o
 -31  10   5         45.76        169.53       221.70 o
 -30  10   5         86.47          3.47       202.04 o
 -29  10   5        280.91        266.46       205.90 o
 -28  10   5        365.02        403.00       205.85 o
 -27  10   5         20.47        -30.45       185.89 o
 -26  10   5        282.73        364.24       200.59 o
 -25  10   5        444.83        609.02       227.00 o
 -24  10   5        642.29        570.30       193.44 o
 -23  10   5        270.77        158.41       174.38 o
 -22  10   5         18.86        104.00       166.48 o
 -21  10   5       4295.88       3705.45       247.90 o
 -20  10   5        157.39        258.99       219.89 o
 -19  10   5        674.52        494.80       183.51 o
 -18  10   5         47.24       -143.98       143.98 o
 -17  10   5       2400.91       2177.31       279.81 o
 -16  10   5        729.18        872.89       157.58 o
 -15  10   5       1015.67       1246.30       163.80 o
 -14  10   5         12.98        137.26       129.52 o
 -13  10   5         15.92        -22.65       123.16 o
 -12  10   5       2040.74       2074.30       176.78 o
 -11  10   5        567.93        577.84       128.93 o
 -10  10   5          2.33         42.42       111.65 o
  -9  10   5       1710.40       1577.45       144.41 o
  -8  10   5       3745.30       3635.90       181.44 o
  -7  10   5       1136.68       1193.96       151.57 o
  -6  10   5        635.86        848.73       122.82 o
  -5  10   5         14.13        124.91        78.71 o
  -4  10   5        400.42        391.61        74.47 o
  -3  10   5      10424.87      10071.77       185.69 o
  -2  10   5         15.79        122.80        51.15 o
  -1  10   5          1.04        -63.58        63.58 o
   0  10   5       6891.01       6540.39       147.38 o
   1  10   5       8732.45       7851.58       149.12 o
   2  10   5        749.78        758.58        73.64 o
   3  10   5        742.59        631.28        71.60 o
   4  10   5         53.21        140.41        62.19 o
   5  10   5         26.82         -2.95        67.01 o
   6  10   5       3218.01       3083.69       126.62 o
   7  10   5        392.93        440.82        71.90 o
   8  10   5       2332.15       2262.24       125.84 o
   9  10   5       3228.55       3130.86       143.02 o
  10  10   5        816.91       1041.18       102.61 o
  11  10   5        892.45        942.71        98.48 o
  12  10   5        197.97        396.82       111.50 o
  13  10   5       2600.69       2632.13       140.53 o
  14  10   5        401.59        448.94       107.13 o
  15  10   5        514.15        392.16       109.72 o
  16  10   5        137.34        144.28       111.95 o
  17  10   5         91.25        178.70       114.43 o
  18  10   5       3504.03       3489.10       213.85 o
  19  10   5         97.75        323.70       158.97 o
  20  10   5        537.18        941.23       142.80 o
  21  10   5          4.88        -51.78       126.23 o
  22  10   5       2747.21       2778.52       387.62 o
  23  10   5       2288.32       2488.28       192.24 o
  24  10   5       1155.02       1401.64       194.25 o
  25  10   5          2.06        -72.79       143.77 o
  26  10   5        297.35        254.84       195.89 o
  27  10   5       1444.81       1329.83       345.86 o
  28  10   5        120.42         33.46       194.80 o
  29  10   5        376.22        416.16       216.27 o
  30  10   5        903.43        872.98       235.49 o
  31  10   5        214.02         13.20       247.74 o
  32  10   5        132.55        162.76       259.65 o
  33  10   5        114.07        416.98       517.49 o
  34  10   5         13.56       -114.66       398.30 o
  35  10   5          2.04       -310.80       410.37 o
  36  10   5         73.80       -340.97       404.34 o
 -35  11   5        173.27        259.94       307.55 o
 -34  11   5         33.31         61.86       273.67 o
 -33  11   5         50.16        239.75       278.14 o
 -32  11   5         32.61         16.73       267.26 o
 -31  11   5        275.80        928.43       662.33 o
 -30  11   5        363.74        559.71       271.44 o
 -29  11   5         50.26         63.89       206.38 o
 -28  11   5        134.64        464.52       216.79 o
 -27  11   5        204.83        448.30       212.34 o
 -26  11   5        629.82        608.20       363.83 o
 -25  11   5        149.66        208.08       190.41 o
 -24  11   5       1179.17        970.20       211.21 o
 -23  11   5        197.08        186.81       179.31 o
 -22  11   5        364.64        490.20       189.02 o
 -21  11   5         66.20        307.99       191.37 o
 -20  11   5        387.76        214.49       168.01 o
 -19  11   5       3006.86       3194.13       237.16 o
 -18  11   5        176.34        396.49       167.93 o
 -17  11   5       3318.49       3220.42       225.37 o
 -16  11   5        430.96        616.09       155.21 o
 -15  11   5        409.13        332.25       150.85 o
 -14  11   5       3455.49       3491.07       216.72 o
 -13  11   5        480.15        642.53       178.47 o
 -12  11   5        573.38        417.19       162.34 o
 -11  11   5        132.41        -62.87       119.20 o
 -10  11   5        973.85        997.41       104.49 o
  -9  11   5        475.20        623.98        94.14 o
  -8  11   5        244.21        344.87        89.12 o
  -7  11   5         48.63         -6.70        82.11 o
  -6  11   5        735.49        770.41        97.40 o
  -5  11   5       2683.50       3106.15       190.76 o
  -4  11   5        324.84        460.40        87.87 o
  -3  11   5        365.52        227.75        81.88 o
  -2  11   5         22.90        -53.13        71.09 o
  -1  11   5       3130.53       2825.39       108.37 o
   0  11   5       2700.71       2849.69       125.20 o
   1  11   5         33.30        -87.62        87.62 o
   2  11   5        762.69        871.10       112.80 o
   3  11   5        431.35        537.13        98.08 o
   4  11   5       1677.86       1600.11       119.70 o
   5  11   5         97.17         41.23       113.24 o
   6  11   5         44.06        -84.68        84.68 o
   7  11   5        935.00       1025.77       184.17 o
   8  11   5        343.85        302.01       106.81 o
   9  11   5       1265.65       1172.38       213.37 o
  10  11   5         82.91        130.05       114.58 o
  11  11   5        373.15        517.54       109.21 o
  12  11   5        103.84         13.24       106.00 o
  13  11   5         59.34        202.93       118.13 o
  14  11   5          9.93        -22.71       156.09 o
  15  11   5        254.61        443.71       136.53 o
  16  11   5       1188.00       1526.57       167.77 o
  17  11   5        566.64        763.87       157.01 o
  18  11   5        101.07        286.91       193.39 o
  19  11   5         15.70         83.08       235.08 o
  20  11   5       1403.62       1596.20       197.54 o
  21  11   5         39.33        116.23       161.78 o
  22  11   5        539.85        150.55       258.25 o
  23  11   5         69.99        -32.00       168.82 o
  24  11   5         30.18        -56.48       182.33 o
  25  11   5        241.85        105.13       189.79 o
  26  11   5         18.79        -55.75       185.05 o
  27  11   5        268.47        281.21       205.75 o
  28  11   5        160.72        461.95       208.96 o
  29  11   5         72.73        286.09       249.88 o
  30  11   5        212.71        823.77       410.37 o
  31  11   5         66.56          3.02       383.22 o
  32  11   5          7.31        -49.08       327.39 o
  33  11   5        135.90         75.15       270.62 o
  34  11   5         55.97       -292.69       413.39 o
 -33  12   5         57.18        417.13       333.43 o
 -32  12   5        242.84        465.48       437.53 o
 -31  12   5        450.20        175.76       274.92 o
 -30  12   5         20.27       -147.39       259.65 o
 -29  12   5         42.36         -3.24       249.88 o
 -28  12   5          5.15        325.04       249.56 o
 -27  12   5        962.79        338.35       217.65 o
 -26  12   5         21.62         82.84       193.83 o
 -25  12   5          0.25        208.19       193.56 o
 -24  12   5         10.18         88.35       227.39 o
 -23  12   5        948.50       1141.09       214.55 o
 -22  12   5        871.91        602.24       312.52 o
 -21  12   5          8.34        -24.56       194.26 o
 -20  12   5         37.62        312.59       212.23 o
 -19  12   5        690.43        742.06       184.59 o
 -18  12   5        204.93         31.99       160.15 o
 -17  12   5        262.01        -22.40       168.86 o
 -16  12   5        372.51        775.99       191.20 o
 -15  12   5         19.71        -65.74       144.75 o
 -14  12   5         50.11         98.77       142.62 o
 -13  12   5       1565.10       1631.69       180.11 o
 -12  12   5       1699.07       1577.86       218.41 o
 -11  12   5          6.25        221.56       133.49 o
 -10  12   5        587.04        891.44       205.14 o
  -9  12   5       3341.31       3263.13       197.68 o
  -8  12   5       2147.09       2597.89       174.65 o
  -7  12   5        528.50        447.19        97.78 o
  -6  12   5       1157.28       1153.05       120.64 o
  -5  12   5        289.62        332.22        94.51 o
  -4  12   5       1851.75       1967.03       123.57 o
  -3  12   5        311.67        259.10        88.81 o
  -2  12   5         72.58        -80.21        80.21 o
  -1  12   5         19.85         59.56        70.45 o
   0  12   5        300.21        332.30        93.28 o
   1  12   5       1139.58       1124.59       146.07 o
   2  12   5       2027.68       1875.76       152.61 o
   3  12   5       1232.03       1295.37       201.55 o
   4  12   5        590.02        314.02       174.61 o
   5  12   5          2.07        280.40       209.71 o
   6  12   5       1844.80       1923.34       327.39 o
   7  12   5       2477.67       2425.10       351.53 o
   8  12   5         29.72       -247.66       254.97 o
   9  12   5        131.69         44.99       180.21 o
  10  12   5         43.96         69.19       273.08 o
  11  12   5        703.89        806.25       125.02 o
  12  12   5       1104.46       1426.58       143.60 o
  13  12   5        164.46        229.23       125.63 o
  14  12   5         14.99        -60.33       120.81 o
  15  12   5        115.67        209.55       136.93 o
  16  12   5        764.74        698.28       157.71 o
  17  12   5        972.69       1135.95       174.09 o
  18  12   5        132.26        334.12       156.45 o
  19  12   5         17.04       -153.04       153.04 o
  20  12   5         98.36         79.37       211.02 o
  21  12   5        390.76        355.89       177.62 o
  22  12   5        244.21        300.18       179.67 o
  23  12   5          7.54        318.22       189.30 o
  24  12   5        285.27        223.72       193.17 o
  25  12   5        101.91       -197.84       197.84 o
  26  12   5        235.62        333.34       212.81 o
  27  12   5          6.55        -32.87       234.13 o
  28  12   5        751.65        455.64       407.36 o
  29  12   5        262.96        515.65       265.10 o
  30  12   5         20.39        221.69       268.14 o
  31  12   5         32.87        606.51       437.53 o
  32  12   5        554.26        120.70       434.51 o
 -31  13   5        105.11       -125.29       269.14 o
 -30  13   5        237.87        -36.21       519.00 o
 -29  13   5        499.38        219.48       689.49 o
 -28  13   5          4.76        103.85       389.25 o
 -27  13   5          9.39        354.45       250.54 o
 -26  13   5         18.73       -220.80       220.80 o
 -25  13   5       1179.28        999.94       232.23 o
 -24  13   5        110.86        137.55       193.39 o
 -23  13   5        114.69        213.27       192.57 o
 -22  13   5        122.54         68.45       181.53 o
 -21  13   5        575.24        596.05       193.35 o
 -20  13   5        811.00       1008.52       195.94 o
 -19  13   5        509.31        543.31       231.19 o
 -18  13   5         50.15          4.14       170.96 o
 -17  13   5         76.55        268.01       161.83 o
 -16  13   5        991.78        920.70       182.27 o
 -15  13   5        133.05        158.87       152.38 o
 -14  13   5        237.53        236.24       155.90 o
 -13  13   5       1079.07       1036.98       171.29 o
 -12  13   5        386.43        672.72       177.05 o
 -11  13   5       3590.79       4115.04       228.82 o
 -10  13   5         10.71         32.35       132.14 o
  -9  13   5        644.93        810.41       145.43 o
  -8  13   5       1017.34       1413.23       156.59 o
  -7  13   5        917.40        952.47       150.53 o
  -6  13   5        499.61        300.48       141.95 o
  -5  13   5        302.47        323.69       118.22 o
  -4  13   5       3889.31       3864.93       186.84 o
  -3  13   5        521.22        627.20        99.58 o
  -2  13   5        547.34        472.01       106.77 o
  -1  13   5         11.14        -82.50        82.50 o
   0  13   5       2242.98       2013.17       194.68 o
   1  13   5       5740.35       5687.21       442.06 o
   2  13   5          4.33        417.82       313.82 o
   3  13   5        298.04        342.66       171.07 o
   4  13   5        445.84        649.88       245.92 o
   5  13   5       2927.91       3069.61       269.90 o
   6  13   5       1166.50       1549.14       225.03 o
   7  13   5        153.42        322.88       187.73 o
   8  13   5        154.32        468.26       198.40 o
   9  13   5       1363.46       1090.04       224.91 o
  10  13   5       3266.43       2999.56       285.70 o
  11  13   5         28.89        391.62       206.93 o
  12  13   5          5.77        416.38       208.58 o
  13  13   5         14.30        -37.38       223.29 o
  14  13   5       2286.12       2435.22       281.64 o
  15  13   5       1396.89       1684.94       268.74 o
  16  13   5         59.04        219.01       218.07 o
  17  13   5        272.35        363.94       197.29 o
  18  13   5          1.92        305.39       167.40 o
  19  13   5       3221.91       3589.98       406.29 o
  20  13   5          4.38       -173.16       173.16 o
  21  13   5         23.22        180.46       177.88 o
  22  13   5        167.00         70.55       419.43 o
  23  13   5        796.87        591.98       283.84 o
  24  13   5         51.33         43.35       187.38 o
  25  13   5        134.22       -106.48       226.10 o
  26  13   5        147.61         78.45       356.06 o
  27  13   5          0.94        -96.56       362.09 o
  28  13   5        262.32         39.23       247.95 o
  29  13   5        321.20        473.74       407.36 o
  30  13   5         78.25        196.13       419.43 o
 -28  14   5        124.89        -25.59       257.94 o
 -27  14   5        315.89        272.76       266.79 o
 -26  14   5          0.72       -231.51       231.51 o
 -25  14   5          9.98       -288.96       300.24 o
 -24  14   5         31.37         37.34       227.56 o
 -23  14   5        282.60        223.10       198.32 o
 -22  14   5         99.10        340.17       193.79 o
 -21  14   5         99.26        245.61       198.15 o
 -20  14   5         26.11         -2.66       328.50 o
 -19  14   5          5.37         19.25       170.40 o
 -18  14   5        934.35        861.82       192.09 o
 -17  14   5        109.79         45.94       165.62 o
 -16  14   5        391.05        485.45       242.61 o
 -15  14   5        579.61        524.51       173.18 o
 -14  14   5        186.72        290.29       164.86 o
 -13  14   5        500.59        546.91       163.06 o
 -12  14   5        682.48        423.02       297.16 o
 -11  14   5        480.29        623.11       159.42 o
 -10  14   5          8.25       -108.34       133.89 o
  -9  14   5       1163.11       1421.45       166.90 o
  -8  14   5         73.05         95.26       132.12 o
  -7  14   5        139.42        300.36       160.35 o
  -6  14   5       1039.32       1304.26       198.97 o
  -5  14   5          6.59        246.73       126.34 o
  -4  14   5        681.55        752.66       133.11 o
  -3  14   5       1168.58       1453.85       144.99 o
  -2  14   5       1325.55       1575.33       206.70 o
  -1  14   5        747.09        869.03       292.69 o
   0  14   5        578.40        755.09       180.52 o
   1  14   5        471.60        673.85       183.29 o
   2  14   5        938.17       1015.11       694.01 o
   3  14   5       1329.71       1185.29       210.07 o
   4  14   5        120.46        384.99       190.29 o
   5  14   5        149.82        118.59       184.06 o
   6  14   5          4.19         94.08       189.57 o
   7  14   5        983.55        963.03       219.53 o
   8  14   5        816.53        750.76       220.64 o
   9  14   5        100.83        368.18       206.70 o
  10  14   5        128.90         31.33       203.69 o
  11  14   5        101.63        156.91       213.37 o
  12  14   5        121.28         58.10       218.63 o
  13  14   5         12.20       -206.93       206.93 o
  14  14   5          7.44       -285.15       285.15 o
  15  14   5        363.58        140.27       232.54 o
  16  14   5        137.54        174.06       233.57 o
  17  14   5        112.23       -194.34       227.23 o
  18  14   5        328.36        633.91       262.05 o
  19  14   5         69.60        191.58       309.29 o
  20  14   5         89.60         90.20       246.59 o
  21  14   5        197.05        142.96       247.48 o
  22  14   5         20.22        -10.75       249.39 o
  23  14   5         54.03        135.79       356.06 o
  24  14   5          4.61          9.05       356.06 o
  25  14   5         66.88        153.89       365.11 o
  26  14   5        123.46         72.42       374.16 o
  27  14   5          0.47       -205.19       371.15 o
 -25  15   5         14.10        -40.62       236.29 o
 -24  15   5         38.34        219.88       307.78 o
 -23  15   5          8.06        329.04       240.59 o
 -22  15   5         45.55         -7.70       223.73 o
 -21  15   5        181.65         25.09       190.05 o
 -20  15   5        127.00        -94.87       183.94 o
 -19  15   5        662.29        298.80       305.10 o
 -18  15   5         63.35        138.40       183.16 o
 -17  15   5        266.47        384.60       186.10 o
 -16  15   5         19.57         94.20       170.13 o
 -15  15   5        370.90        603.30       182.18 o
 -14  15   5        119.33       -160.23       160.23 o
 -13  15   5        217.03        298.16       169.00 o
 -12  15   5         43.95        189.30       158.40 o
 -11  15   5          1.88        133.43       150.98 o
 -10  15   5        671.48        579.45       162.41 o
  -9  15   5          2.02       -133.94       133.94 o
  -8  15   5        210.65        108.41       189.24 o
  -7  15   5         29.33        150.91       137.90 o
  -6  15   5        567.77       1140.31       193.58 o
  -5  15   5        825.91       1142.20       190.19 o
  -4  15   5        413.32        525.04       313.82 o
  -3  15   5          9.79         -3.02       274.59 o
  -2  15   5          8.04         12.07       277.61 o
  -1  15   5        876.85        573.32       316.83 o
   0  15   5         44.27       -193.12       265.54 o
   1  15   5          0.01        159.93       286.66 o
   2  15   5        267.39        404.34       298.73 o
   3  15   5        228.79         78.45       292.69 o
   4  15   5       1051.70        838.85       334.94 o
   5  15   5          6.37       -173.58       181.30 o
   6  15   5        121.81         39.88       191.34 o
   7  15   5        573.77        752.96       222.78 o
   8  15   5        269.01        100.47       309.29 o
   9  15   5        284.22        130.32       215.21 o
  10  15   5         19.22        277.59       225.03 o
  11  15   5       1102.69       1289.33       252.78 o
  12  15   5        143.13        -66.30       220.64 o
  13  15   5        494.55        314.63       235.76 o
  14  15   5          0.85         72.21       227.17 o
  15  15   5          7.74        124.89       233.28 o
  16  15   5       1523.79       1691.05       307.16 o
  17  15   5         36.08        175.09       254.91 o
  18  15   5          0.99       -157.23       242.23 o
  19  15   5          0.29        188.83       253.88 o
  20  15   5        142.35         54.31       368.13 o
  21  15   5        201.20        392.27       380.20 o
  22  15   5         70.38       -120.70       353.04 o
  23  15   5          0.79       -147.86       371.15 o
  24  15   5         49.97        645.74       422.44 o
 -21  16   5       1282.70        865.73       272.58 o
 -20  16   5         22.42        377.29       425.46 o
 -19  16   5        279.06        289.02       233.97 o
 -18  16   5        331.75       -111.43       221.14 o
 -17  16   5          6.47        -50.17       177.66 o
 -16  16   5        387.21        512.62       542.03 o
 -15  16   5        197.37        -14.17       173.99 o
 -14  16   5         71.89        289.22       171.85 o
 -13  16   5          0.47       -126.28       165.00 o
 -12  16   5        788.12        651.43       218.61 o
 -11  16   5          8.29        -60.69       182.58 o
 -10  16   5         47.91       -170.05       170.05 o
  -9  16   5          3.52        -79.10       182.95 o
  -8  16   5        351.21        535.53       285.15 o
  -7  16   5        207.60         27.16       292.69 o
  -6  16   5         87.83       -217.26       298.73 o
  -5  16   5         19.64       -114.66       283.64 o
  -4  16   5         66.03         42.24       295.71 o
  -3  16   5        684.76        995.76       334.94 o
  -2  16   5          3.84        377.18       328.90 o
  -1  16   5        175.72       -153.89       280.62 o
   0  16   5        777.97        597.46       316.83 o
   1  16   5       1441.08       1258.28       368.13 o
   2  16   5       1581.32       2151.45       392.27 o
   3  16   5        411.81        416.41       325.89 o
   4  16   5          5.24         42.24       292.69 o
   5  16   5         20.57        208.20       319.85 o
   6  16   5        246.12       -205.19       319.85 o
   7  16   5          4.68         69.40       319.85 o
   8  16   5         61.12        -45.26       325.89 o
   9  16   5        293.73       -235.36       316.83 o
  10  16   5        200.97        309.11       301.75 o
  11  16   5        275.53        491.50       257.99 o
  12  16   5         68.61       -223.55       223.55 o
  13  16   5         31.85        -19.77       231.84 o
  14  16   5         49.03       -236.38       236.38 o
  15  16   5        174.64        226.22       473.74 o
  16  16   5          1.93        287.07       271.89 o
  17  16   5         60.22        147.86       362.09 o
  18  16   5        307.17        328.90       359.08 o
  19  16   5        123.78       -331.92       331.92 o
  20  16   5          3.75       -271.57       340.97 o
 -16  17   5         56.18       -113.26       283.64 o
 -15  17   5          6.01        145.04       214.56 o
 -14  17   5        107.91        116.52       167.54 o
 -13  17   5        518.53        420.33       171.09 o
 -12  17   5         39.51         24.03       159.78 o
 -11  17   5         97.26       -313.82       313.82 o
 -10  17   5         12.56       -108.63       319.85 o
  -9  17   5         42.94       -295.71       295.71 o
  -8  17   5        284.73        283.64       325.89 o
  -7  17   5        435.10        648.75       347.01 o
  -6  17   5        100.51         99.58       304.76 o
  -5  17   5          1.94       -229.33       292.69 o
  -4  17   5         75.64          0.00       307.78 o
  -3  17   5        101.99        159.93       325.89 o
  -2  17   5         32.02         -3.02       322.87 o
  -1  17   5         24.74       -286.66       286.66 o
   0  17   5         94.99        -51.30       304.76 o
   2  17   5          0.99       -217.26       298.73 o
   3  17   5          3.16       -193.12       313.82 o
   4  17   5        238.35        316.83       359.08 o
   6  17   5         91.00        362.09       347.01 o
   7  17   5        115.18        651.77       359.08 o
   8  17   5         15.70       -331.92       331.92 o
   9  17   5        210.22       -265.54       328.90 o
  10  17   5        286.83        250.45       362.09 o
  11  17   5        101.28       -289.68       343.99 o
  12  17   5          7.97        259.50       362.09 o
  13  17   5        291.61        123.72       359.08 o
  14  17   5        212.51       -156.91       362.09 o
  15  17   5         24.52        238.38       362.09 o
  -8  18   5        194.22        515.98       371.15 o
  -6  18   5          0.63         -3.02       313.82 o
  -5  18   5         54.48       -307.78       307.78 o
  -4  18   5         46.33       -253.47       310.80 o
  -3  18   5         92.86       -229.33       334.94 o
  -2  18   5         57.86       -238.38       325.89 o
  -1  18   5         28.85         51.30       350.02 o
   0  18   5        196.71       -150.87       334.94 o
   1  18   5        596.96        829.80       365.11 o
 -43   0   6         46.65        214.24       428.48 o
 -42   0   6        291.04        211.19       281.62 o
 -41   0   6        849.90        457.22       275.62 o
 -40   0   6        216.80        397.61       318.79 o
 -39   0   6        104.85        208.13       212.18 o
 -38   0   6        453.84        100.76       297.72 o
 -37   0   6        807.91        774.52       225.28 o
 -36   0   6         15.61        304.70       203.09 o
 -35   0   6         60.61         56.00       254.22 o
 -34   0   6        926.34        850.92       208.75 o
 -33   0   6        441.71        753.15       199.09 o
 -32   0   6       2006.36       2246.28       231.88 o
 -31   0   6        131.33        192.06       174.81 o
 -30   0   6        432.14        461.94       224.68 o
 -29   0   6       2884.29       3388.50       531.26 o
 -28   0   6        876.10       1049.72       180.11 o
 -27   0   6       3918.63       4157.37       330.17 o
 -26   0   6        648.16        663.76       200.54 o
 -25   0   6       1384.48       1295.86       166.55 o
 -24   0   6         21.93        -43.83       134.85 o
 -23   0   6        635.76        450.79       138.12 o
 -22   0   6        778.50        591.58       135.23 o
 -21   0   6       2538.38       2315.85       175.30 o
 -20   0   6        148.28        235.59       120.13 o
 -19   0   6       3215.48       2815.48       173.56 o
 -18   0   6       7213.98       7391.08       269.95 o
 -17   0   6         37.96         56.63       101.01 o
 -16   0   6       5316.21       5294.53       223.06 o
 -15   0   6       6023.23       5437.02       232.67 o
 -14   0   6         71.18        186.04        95.60 o
 -13   0   6        884.04       1268.58       100.65 o
 -12   0   6      11612.22      11641.35       252.18 o
 -11   0   6      47761.76      46171.76       661.14 o
 -10   0   6        188.29        141.06        85.86 o
  -9   0   6      13441.76      13929.50       292.40 o
  -8   0   6      26090.21      26467.27       642.67 o
  -7   0   6      12771.94      12335.23       260.40 o
  -6   0   6      18618.61      17770.36       333.95 o
  -5   0   6       6171.21       6309.78       206.19 o
  -4   0   6      23154.23      23961.24       424.13 o
  -3   0   6         50.47        -49.64        78.56 o
  -2   0   6      31135.45      28376.16       484.29 o
  -1   0   6       5477.34       4345.55       148.82 o
   0   0   6        691.50        669.36        75.63 o
   1   0   6       7421.05       6538.02       159.61 o
   2   0   6       2907.12       3562.05       144.60 o
   3   0   6      51878.31      50113.13       703.83 o
   4   0   6        397.60        639.24        96.12 o
   5   0   6         23.18        -49.66        68.91 o
   6   0   6      11996.68      13069.22       264.62 o
   7   0   6       3086.45       2734.54       117.50 o
   8   0   6       5425.17       4507.90       146.97 o
   9   0   6         49.36         77.61        76.81 o
  10   0   6      26600.50      23503.26       386.57 o
  12   0   6      28362.47      28600.60       526.56 o
  13   0   6       2551.00       2819.36       213.85 o
  14   0   6       7426.45       7451.78       223.22 o
  15   0   6      23987.51      23464.26       459.40 o
  16   0   6        571.68       1363.83       208.20 o
  17   0   6         40.94        416.60       132.73 o
  18   0   6       1284.06       1484.44       229.33 o
  19   0   6       6316.32       6643.92       285.64 o
  20   0   6         86.26        528.37       122.71 o
  21   0   6         96.26        451.99       130.62 o
  22   0   6       1575.11       1496.59       300.12 o
  23   0   6        266.92        165.22       214.96 o
  24   0   6       5399.43       4715.17       231.29 o
  25   0   6       1221.13       1695.24       175.49 o
  26   0   6          3.61        180.21       179.03 o
  27   0   6       2558.62       1906.84       193.56 o
  28   0   6       3733.44       3312.63       301.68 o
  29   0   6         77.80        213.81       155.79 o
  30   0   6        269.50        128.63       163.69 o
  31   0   6       1872.90       1770.23       206.67 o
  32   0   6        365.25        721.03       288.72 o
  33   0   6       2506.86       2790.05       244.11 o
  34   0   6        798.55        885.72       204.07 o
  35   0   6        292.04        700.28       256.01 o
  36   0   6        761.88        523.29       267.77 o
  37   0   6       1819.95       2067.07       327.39 o
  38   0   6        470.56        579.00       287.95 o
  39   0   6         34.13        138.80       398.30 o
  40   0   6         38.07       -184.06       398.30 o
  42   0   6        663.31       1083.27       485.81 o
 -43   1   6        342.41        841.87       443.57 o
 -42   1   6          0.66       -208.20       380.20 o
 -41   1   6        526.49        319.25       201.20 o
 -40   1   6         24.31         29.26       222.12 o
 -39   1   6        479.45        530.62       174.95 o
 -38   1   6         16.46          8.68       148.27 o
 -37   1   6         42.10       -144.81       144.81 o
 -36   1   6         54.06        171.48       141.08 o
 -35   1   6        420.31        613.61       148.11 o
 -34   1   6       1126.24       1480.38       157.72 o
 -33   1   6        296.15        339.08       140.40 o
 -32   1   6        191.65        283.70       126.42 o
 -31   1   6        452.55        415.09       155.64 o
 -30   1   6         14.92         81.88       161.26 o
 -29   1   6        527.79        592.06       121.13 o
 -28   1   6        677.29        700.33       121.49 o
 -27   1   6          8.99        -13.62       105.48 o
 -26   1   6         46.75        -16.56        99.03 o
 -25   1   6         52.83        -12.40        96.85 o
 -24   1   6        341.27        506.94       103.23 o
 -23   1   6        251.69        524.28        99.13 o
 -22   1   6        834.15        991.13       105.69 o
 -21   1   6        500.25        631.75       119.20 o
 -20   1   6        963.40       1011.34        99.03 o
 -19   1   6          1.88         33.65        77.27 o
 -18   1   6       1545.01       1475.82        99.05 o
 -17   1   6        467.45        297.77        78.25 o
 -16   1   6       2792.51       2590.05       110.10 o
 -15   1   6          5.49         35.51        60.53 o
 -14   1   6       8863.17       9080.15       184.57 o
[truncated: 727,771 more chars]
